# Supplementary material for: Preparation and Antibacterial Properties of Poly (l-Lactic Acid)-Oriented Microporous Materials
Source: Biomolecules. 2024 Nov 11;14(11):1432. doi: 10.3390/biom14111432 (PMC11591793; doi:10.3390/biom14111432)
Supplement: Supplementary file 1 [file biomolecules-14-01432-s001.zip]

Archive with 4 entries (2 files):
- biomolecules-3249982-supplementary/
- biomolecules-3249982-supplementary/Supporting information for XRD data and discussion/
- biomolecules-3249982-supplementary/Supporting information for XRD data and discussion/result and discussion for XRD.pdf
- biomolecules-3249982-supplementary/Supporting information for XRD data and discussion/XRD-original data.xlsx
