# Supplementary material for: Preparation and Antibacterial Properties of Poly (l-Lactic Acid)-Oriented Microporous Materials
Source: Biomolecules. 2024 Nov 11;14(11):1432. doi: 10.3390/biom14111432 (PMC11591793; doi:10.3390/biom14111432)
Supplement: Supplementary file 1 [file biomolecules-14-01432-s001.zip › biomolecules-3249982-supplementary/Supporting information for XRD data and discussion/XRD-original data.xlsx]

## Sheet: before foaming
PLLA-0		PLLA/PDMS-0		PLLA/PDMS-4		PLLA/PDMS-8		PLLA/PDMS-12
10	87	10	110	10	53	10	48	10	42
10.03	97	10.03	108	10.03	47	10.03	56	10.03	48
10.06	80	10.06	114	10.06	53	10.06	43	10.06	33
10.09	86	10.09	129	10.09	69	10.09	51	10.09	42
10.12	102	10.12	127	10.12	63	10.12	46	10.12	42
10.15	103	10.15	111	10.15	53	10.15	55	10.15	47
10.18	107	10.18	121	10.18	44	10.18	48	10.18	45
10.21	88	10.21	130	10.21	39	10.21	51	10.21	46
10.24	95	10.24	135	10.24	49	10.24	48	10.24	39
10.27	106	10.27	134	10.27	61	10.27	39	10.27	44
10.3	102	10.3	117	10.3	43	10.3	47	10.3	40
10.33	109	10.33	133	10.33	50	10.33	49	10.33	50
10.36	109	10.36	138	10.36	67	10.36	45	10.36	57
10.39	107	10.39	153	10.39	61	10.39	30	10.39	37
10.42	94	10.42	153	10.42	49	10.42	46	10.42	39
10.45	106	10.45	141	10.45	52	10.45	41	10.45	37
10.48	120	10.48	132	10.48	55	10.48	46	10.48	44
10.51	97	10.51	154	10.51	54	10.51	56	10.51	42
10.54	112	10.54	125	10.54	51	10.54	48	10.54	44
10.57	132	10.57	165	10.57	63	10.57	42	10.57	46
10.6	120	10.6	147	10.6	53	10.6	50	10.6	44
10.63	109	10.63	162	10.63	63	10.63	59	10.63	36
10.66	113	10.66	163	10.66	56	10.66	59	10.66	38
10.69	117	10.69	133	10.69	57	10.69	57	10.69	42
10.72	111	10.72	147	10.72	56	10.72	49	10.72	64
10.75	117	10.75	156	10.75	55	10.75	58	10.75	48
10.78	123	10.78	151	10.78	54	10.78	45	10.78	40
10.81	117	10.81	170	10.81	49	10.81	65	10.81	52
10.84	114	10.84	179	10.84	68	10.84	46	10.84	40
10.87	112	10.87	155	10.87	61	10.87	49	10.87	62
10.9	114	10.9	143	10.9	85	10.9	66	10.9	53
10.93	136	10.93	163	10.93	71	10.93	58	10.93	53
10.96	108	10.96	177	10.96	60	10.96	48	10.96	53
10.99	132	10.99	123	10.99	80	10.99	73	10.99	58
11.02	125	11.02	171	11.02	65	11.02	55	11.02	45
11.05	116	11.05	192	11.05	70	11.05	70	11.05	52
11.08	107	11.08	161	11.08	62	11.08	47	11.08	44
11.11	129	11.11	184	11.11	62	11.11	62	11.11	44
11.14	115	11.14	164	11.14	68	11.14	52	11.14	57
11.17	155	11.17	155	11.17	56	11.17	61	11.17	50
11.2	137	11.2	187	11.2	71	11.2	63	11.2	63
11.23	143	11.23	156	11.23	72	11.23	45	11.23	51
11.26	130	11.26	175	11.26	76	11.26	62	11.26	60
11.29	148	11.29	163	11.29	72	11.29	71	11.29	61
11.32	152	11.32	187	11.32	67	11.32	63	11.32	57
11.35	145	11.35	200	11.35	76	11.35	66	11.35	49
11.38	147	11.38	159	11.38	87	11.38	58	11.38	62
11.41	131	11.41	173	11.41	74	11.41	63	11.41	60
11.44	160	11.44	164	11.44	75	11.44	68	11.44	68
11.47	154	11.47	194	11.47	75	11.47	53	11.47	56
11.5	160	11.5	185	11.5	69	11.5	63	11.5	53
11.53	155	11.53	189	11.53	65	11.53	61	11.53	62
11.56	148	11.56	221	11.56	73	11.56	76	11.56	50
11.59	131	11.59	189	11.59	63	11.59	65	11.59	59
11.62	154	11.62	205	11.62	84	11.62	71	11.62	61
11.65	153	11.65	174	11.65	79	11.65	57	11.65	51
11.68	128	11.68	202	11.68	77	11.68	69	11.68	62
11.71	161	11.71	219	11.71	91	11.71	69	11.71	79
11.74	149	11.74	193	11.74	78	11.74	68	11.74	64
11.77	133	11.77	185	11.77	76	11.77	62	11.77	67
11.8	136	11.8	217	11.8	85	11.8	74	11.8	58
11.83	165	11.83	211	11.83	77	11.83	64	11.83	66
11.86	138	11.86	200	11.86	76	11.86	69	11.86	67
11.89	174	11.89	210	11.89	95	11.89	68	11.89	80
11.92	152	11.92	224	11.92	80	11.92	78	11.92	67
11.95	143	11.95	196	11.95	87	11.95	62	11.95	83
11.98	164	11.98	242	11.98	93	11.98	73	11.98	60
12.01	138	12.01	210	12.01	99	12.01	79	12.01	78
12.04	180	12.04	217	12.04	100	12.04	90	12.04	85
12.07	160	12.07	211	12.07	99	12.07	82	12.07	73
12.1	166	12.1	229	12.1	113	12.1	72	12.1	77
12.13	155	12.13	210	12.13	90	12.13	93	12.13	64
12.16	180	12.16	212	12.16	71	12.16	90	12.16	75
12.19	166	12.19	209	12.19	93	12.19	97	12.19	79
12.22	163	12.22	197	12.22	100	12.22	71	12.22	86
12.25	172	12.25	201	12.25	95	12.25	89	12.25	73
12.28	196	12.28	227	12.28	89	12.28	69	12.28	90
12.31	175	12.31	228	12.31	90	12.31	88	12.31	68
12.34	176	12.34	212	12.34	111	12.34	84	12.34	93
12.37	185	12.37	238	12.37	85	12.37	95	12.37	71
12.4	173	12.4	235	12.4	98	12.4	78	12.4	71
12.43	177	12.43	228	12.43	111	12.43	91	12.43	88
12.46	175	12.46	225	12.46	102	12.46	83	12.46	83
12.49	176	12.49	238	12.49	106	12.49	109	12.49	84
12.52	149	12.52	263	12.52	122	12.52	102	12.52	109
12.55	182	12.55	242	12.55	104	12.55	89	12.55	98
12.58	177	12.58	228	12.58	95	12.58	87	12.58	86
12.61	165	12.61	234	12.61	93	12.61	71	12.61	90
12.64	193	12.64	246	12.64	118	12.64	91	12.64	89
12.67	178	12.67	242	12.67	109	12.67	87	12.67	99
12.7	192	12.7	258	12.7	123	12.7	86	12.7	85
12.73	190	12.73	263	12.73	113	12.73	96	12.73	94
12.76	194	12.76	244	12.76	92	12.76	125	12.76	83
12.79	168	12.79	250	12.79	127	12.79	102	12.79	89
12.82	183	12.82	239	12.82	129	12.82	94	12.82	79
12.85	191	12.85	239	12.85	111	12.85	102	12.85	96
12.88	179	12.88	249	12.88	96	12.88	107	12.88	109
12.91	193	12.91	242	12.91	114	12.91	103	12.91	99
12.94	206	12.94	247	12.94	111	12.94	93	12.94	109
12.97	205	12.97	249	12.97	110	12.97	105	12.97	101
13	204	13	272	13	116	13	108	13	112
13.03	214	13.03	272	13.03	113	13.03	111	13.03	112
13.06	202	13.06	261	13.06	123	13.06	111	13.06	106
13.09	196	13.09	256	13.09	112	13.09	106	13.09	102
13.12	211	13.12	282	13.12	121	13.12	119	13.12	117
13.15	206	13.15	289	13.15	107	13.15	121	13.15	108
13.18	206	13.18	285	13.18	119	13.18	121	13.18	119
13.21	176	13.21	250	13.21	117	13.21	121	13.21	95
13.24	214	13.24	286	13.24	109	13.24	131	13.24	106
13.27	171	13.27	229	13.27	148	13.27	124	13.27	91
13.3	186	13.3	269	13.3	123	13.3	133	13.3	117
13.33	200	13.33	268	13.33	127	13.33	137	13.33	115
13.36	204	13.36	282	13.36	117	13.36	127	13.36	126
13.39	215	13.39	253	13.39	123	13.39	139	13.39	126
13.42	179	13.42	270	13.42	128	13.42	147	13.42	112
13.45	214	13.45	274	13.45	125	13.45	154	13.45	150
13.48	201	13.48	276	13.48	143	13.48	127	13.48	121
13.51	228	13.51	273	13.51	141	13.51	132	13.51	151
13.54	197	13.54	276	13.54	146	13.54	131	13.54	132
13.57	207	13.57	229	13.57	131	13.57	145	13.57	142
13.6	210	13.6	281	13.6	151	13.6	153	13.6	147
13.63	218	13.63	276	13.63	170	13.63	141	13.63	136
13.66	202	13.66	292	13.66	149	13.66	151	13.66	133
13.69	205	13.69	288	13.69	172	13.69	157	13.69	121
13.72	210	13.72	285	13.72	143	13.72	153	13.72	150
13.75	193	13.75	291	13.75	151	13.75	155	13.75	146
13.78	207	13.78	297	13.78	145	13.78	152	13.78	146
13.81	222	13.81	305	13.81	150	13.81	150	13.81	156
13.84	203	13.84	271	13.84	145	13.84	179	13.84	143
13.87	229	13.87	280	13.87	172	13.87	130	13.87	143
13.9	209	13.9	305	13.9	154	13.9	156	13.9	176
13.93	186	13.93	298	13.93	168	13.93	157	13.93	139
13.96	218	13.96	291	13.96	147	13.96	171	13.96	162
13.99	227	13.99	276	13.99	165	13.99	183	13.99	154
14.02	235	14.02	278	14.02	143	14.02	177	14.02	162
14.05	240	14.05	285	14.05	193	14.05	156	14.05	186
14.08	230	14.08	306	14.08	178	14.08	150	14.08	170
14.11	232	14.11	316	14.11	184	14.11	189	14.11	164
14.14	231	14.14	314	14.14	187	14.14	157	14.14	190
14.17	215	14.17	320	14.17	183	14.17	219	14.17	209
14.2	227	14.2	305	14.2	176	14.2	181	14.2	172
14.23	269	14.23	295	14.23	177	14.23	178	14.23	220
14.26	231	14.26	315	14.26	186	14.26	203	14.26	194
14.29	224	14.29	305	14.29	186	14.29	197	14.29	186
14.32	220	14.32	319	14.32	201	14.32	220	14.32	183
14.35	201	14.35	272	14.35	189	14.35	211	14.35	234
14.38	248	14.38	283	14.38	207	14.38	208	14.38	191
14.41	238	14.41	309	14.41	237	14.41	211	14.41	224
14.44	240	14.44	335	14.44	225	14.44	249	14.44	226
14.47	220	14.47	309	14.47	227	14.47	229	14.47	231
14.5	228	14.5	309	14.5	254	14.5	214	14.5	212
14.53	228	14.53	344	14.53	240	14.53	204	14.53	250
14.56	256	14.56	323	14.56	257	14.56	248	14.56	238
14.59	233	14.59	335	14.59	265	14.59	239	14.59	266
14.62	233	14.62	301	14.62	257	14.62	254	14.62	234
14.65	252	14.65	334	14.65	271	14.65	241	14.65	254
14.68	239	14.68	335	14.68	254	14.68	237	14.68	281
14.71	253	14.71	328	14.71	258	14.71	284	14.71	265
14.74	212	14.74	283	14.74	291	14.74	270	14.74	300
14.77	218	14.77	330	14.77	280	14.77	317	14.77	285
14.8	246	14.8	335	14.8	266	14.8	263	14.8	308
14.83	250	14.83	345	14.83	272	14.83	313	14.83	287
14.86	256	14.86	359	14.86	296	14.86	264	14.86	286
14.89	257	14.89	303	14.89	293	14.89	294	14.89	309
14.92	226	14.92	359	14.92	309	14.92	280	14.92	330
14.95	242	14.95	360	14.95	261	14.95	290	14.95	323
14.98	245	14.98	338	14.98	321	14.98	328	14.98	314
15.01	249	15.01	330	15.01	284	15.01	309	15.01	332
15.04	258	15.04	316	15.04	268	15.04	337	15.04	329
15.07	241	15.07	352	15.07	298	15.07	343	15.07	333
15.1	266	15.1	345	15.1	270	15.1	333	15.1	327
15.13	256	15.13	350	15.13	303	15.13	394	15.13	370
15.16	252	15.16	385	15.16	267	15.16	347	15.16	347
15.19	252	15.19	344	15.19	297	15.19	399	15.19	390
15.22	257	15.22	312	15.22	279	15.22	399	15.22	407
15.25	239	15.25	306	15.25	286	15.25	387	15.25	381
15.28	246	15.28	344	15.28	336	15.28	361	15.28	409
15.31	274	15.31	357	15.31	316	15.31	387	15.31	439
15.34	246	15.34	352	15.34	305	15.34	419	15.34	416
15.37	280	15.37	357	15.37	333	15.37	450	15.37	423
15.4	276	15.4	318	15.4	316	15.4	460	15.4	470
15.43	237	15.43	327	15.43	352	15.43	479	15.43	504
15.46	277	15.46	327	15.46	403	15.46	508	15.46	489
15.49	257	15.49	345	15.49	351	15.49	498	15.49	516
15.52	254	15.52	340	15.52	353	15.52	541	15.52	564
15.55	237	15.55	334	15.55	378	15.55	568	15.55	559
15.58	242	15.58	342	15.58	391	15.58	568	15.58	621
15.61	259	15.61	335	15.61	402	15.61	613	15.61	633
15.64	277	15.64	349	15.64	460	15.64	631	15.64	663
15.67	249	15.67	346	15.67	449	15.67	677	15.67	724
15.7	270	15.7	362	15.7	456	15.7	722	15.7	780
15.73	244	15.73	354	15.73	490	15.73	738	15.73	764
15.76	253	15.76	356	15.76	460	15.76	727	15.76	893
15.79	259	15.79	360	15.79	544	15.79	802	15.79	921
15.82	245	15.82	371	15.82	548	15.82	856	15.82	952
15.85	257	15.85	348	15.85	620	15.85	980	15.85	979
15.88	246	15.88	330	15.88	627	15.88	974	15.88	1090
15.91	230	15.91	359	15.91	653	15.91	1107	15.91	1179
15.94	266	15.94	376	15.94	671	15.94	1175	15.94	1270
15.97	306	15.97	343	15.97	695	15.97	1281	15.97	1362
16	251	16	389	16	797	16	1430	16	1505
16.03	276	16.03	317	16.03	878	16.03	1452	16.03	1695
16.06	273	16.06	340	16.06	856	16.06	1599	16.06	1778
16.09	246	16.09	368	16.09	1012	16.09	1846	16.09	2011
16.12	284	16.12	339	16.12	1058	16.12	1928	16.12	2120
16.15	248	16.15	392	16.15	1178	16.15	2065	16.15	2389
16.18	281	16.18	368	16.18	1240	16.18	2396	16.18	2486
16.21	273	16.21	378	16.21	1411	16.21	2426	16.21	2730
16.24	254	16.24	399	16.24	1541	16.24	2751	16.24	2907
16.27	280	16.27	374	16.27	1752	16.27	2922	16.27	3238
16.3	257	16.3	395	16.3	1904	16.3	3137	16.3	3385
16.33	227	16.33	377	16.33	2178	16.33	3344	16.33	3704
16.36	255	16.36	357	16.36	2358	16.36	3661	16.36	3948
16.39	243	16.39	381	16.39	2682	16.39	3797	16.39	4146
16.42	274	16.42	366	16.42	2827	16.42	3915	16.42	4289
16.45	251	16.45	360	16.45	3153	16.45	4222	16.45	4455
16.48	266	16.48	405	16.48	3366	16.48	4292	16.48	4543
16.51	219	16.51	347	16.51	3410	16.51	4477	16.51	4529
16.54	271	16.54	359	16.54	3637	16.54	4500	16.54	4704
16.57	255	16.57	336	16.57	3777	16.57	4688	16.57	4482
16.6	245	16.6	353	16.6	3691	16.6	4585	16.6	4466
16.63	254	16.63	336	16.63	3658	16.63	4461	16.63	4277
16.66	268	16.66	399	16.66	3557	16.66	4414	16.66	4147
16.69	285	16.69	370	16.69	3410	16.69	4156	16.69	3978
16.72	267	16.72	352	16.72	3208	16.72	4014	16.72	3847
16.75	261	16.75	380	16.75	2897	16.75	3744	16.75	3630
16.78	279	16.78	367	16.78	2764	16.78	3506	16.78	3391
16.81	258	16.81	349	16.81	2527	16.81	3338	16.81	3157
16.84	284	16.84	373	16.84	2334	16.84	3063	16.84	2895
16.87	235	16.87	360	16.87	2041	16.87	2726	16.87	2666
16.9	249	16.9	339	16.9	1909	16.9	2462	16.9	2414
16.93	252	16.93	337	16.93	1698	16.93	2319	16.93	2177
16.96	273	16.96	340	16.96	1513	16.96	2121	16.96	2094
16.99	257	16.99	362	16.99	1383	16.99	1902	16.99	1968
17.02	261	17.02	353	17.02	1290	17.02	1727	17.02	1814
17.05	280	17.05	350	17.05	1169	17.05	1649	17.05	1598
17.08	271	17.08	351	17.08	1075	17.08	1481	17.08	1483
17.11	275	17.11	361	17.11	1016	17.11	1410	17.11	1412
17.14	273	17.14	356	17.14	957	17.14	1270	17.14	1338
17.17	251	17.17	382	17.17	932	17.17	1205	17.17	1269
17.2	271	17.2	376	17.2	851	17.2	1153	17.2	1124
17.23	252	17.23	340	17.23	789	17.23	1005	17.23	1061
17.26	250	17.26	363	17.26	751	17.26	920	17.26	1019
17.29	259	17.29	371	17.29	733	17.29	868	17.29	982
17.32	244	17.32	355	17.32	677	17.32	897	17.32	871
17.35	266	17.35	359	17.35	625	17.35	800	17.35	820
17.38	252	17.38	376	17.38	635	17.38	790	17.38	734
17.41	252	17.41	366	17.41	545	17.41	693	17.41	814
17.44	241	17.44	342	17.44	517	17.44	690	17.44	695
17.47	234	17.47	347	17.47	561	17.47	638	17.47	663
17.5	258	17.5	380	17.5	491	17.5	663	17.5	636
17.53	254	17.53	360	17.53	476	17.53	580	17.53	590
17.56	261	17.56	362	17.56	460	17.56	588	17.56	581
17.59	264	17.59	308	17.59	467	17.59	545	17.59	548
17.62	261	17.62	352	17.62	417	17.62	526	17.62	514
17.65	258	17.65	353	17.65	427	17.65	484	17.65	453
17.68	284	17.68	346	17.68	429	17.68	438	17.68	472
17.71	267	17.71	349	17.71	382	17.71	418	17.71	491
17.74	261	17.74	357	17.74	377	17.74	447	17.74	479
17.77	256	17.77	356	17.77	383	17.77	413	17.77	446
17.8	216	17.8	358	17.8	371	17.8	399	17.8	355
17.83	235	17.83	374	17.83	348	17.83	394	17.83	406
17.86	281	17.86	370	17.86	345	17.86	364	17.86	380
17.89	264	17.89	392	17.89	340	17.89	354	17.89	368
17.92	255	17.92	384	17.92	328	17.92	356	17.92	371
17.95	252	17.95	367	17.95	331	17.95	362	17.95	321
17.98	247	17.98	333	17.98	307	17.98	289	17.98	341
18.01	257	18.01	375	18.01	275	18.01	348	18.01	306
18.04	241	18.04	378	18.04	278	18.04	290	18.04	332
18.07	257	18.07	377	18.07	306	18.07	306	18.07	320
18.1	264	18.1	349	18.1	269	18.1	302	18.1	313
18.13	244	18.13	370	18.13	293	18.13	292	18.13	307
18.16	258	18.16	375	18.16	267	18.16	294	18.16	302
18.19	249	18.19	374	18.19	272	18.19	294	18.19	300
18.22	242	18.22	351	18.22	274	18.22	289	18.22	262
18.25	245	18.25	319	18.25	270	18.25	261	18.25	282
18.28	245	18.28	394	18.28	280	18.28	250	18.28	278
18.31	272	18.31	362	18.31	251	18.31	251	18.31	258
18.34	275	18.34	354	18.34	246	18.34	266	18.34	258
18.37	226	18.37	342	18.37	243	18.37	252	18.37	251
18.4	280	18.4	319	18.4	266	18.4	228	18.4	250
18.43	232	18.43	357	18.43	280	18.43	267	18.43	247
18.46	256	18.46	359	18.46	242	18.46	226	18.46	221
18.49	248	18.49	371	18.49	272	18.49	248	18.49	225
18.52	241	18.52	376	18.52	245	18.52	250	18.52	222
18.55	256	18.55	339	18.55	244	18.55	219	18.55	262
18.58	266	18.58	359	18.58	228	18.58	212	18.58	263
18.61	252	18.61	346	18.61	224	18.61	224	18.61	223
18.64	244	18.64	342	18.64	236	18.64	200	18.64	209
18.67	257	18.67	339	18.67	259	18.67	207	18.67	233
18.7	244	18.7	327	18.7	247	18.7	239	18.7	198
18.73	255	18.73	319	18.73	258	18.73	181	18.73	219
18.76	245	18.76	342	18.76	232	18.76	205	18.76	200
18.79	235	18.79	360	18.79	240	18.79	193	18.79	218
18.82	240	18.82	348	18.82	255	18.82	204	18.82	226
18.85	270	18.85	322	18.85	233	18.85	219	18.85	238
18.88	253	18.88	349	18.88	236	18.88	216	18.88	201
18.91	265	18.91	361	18.91	245	18.91	189	18.91	186
18.94	266	18.94	344	18.94	243	18.94	206	18.94	202
18.97	264	18.97	323	18.97	224	18.97	213	18.97	173
19	241	19	337	19	262	19	216	19	204
19.03	249	19.03	307	19.03	210	19.03	192	19.03	184
19.06	253	19.06	338	19.06	236	19.06	201	19.06	195
19.09	253	19.09	342	19.09	234	19.09	186	19.09	188
19.12	272	19.12	330	19.12	224	19.12	170	19.12	188
19.15	242	19.15	322	19.15	219	19.15	180	19.15	195
19.18	267	19.18	324	19.18	206	19.18	186	19.18	173
19.21	254	19.21	363	19.21	210	19.21	169	19.21	194
19.24	285	19.24	285	19.24	205	19.24	172	19.24	172
19.27	219	19.27	351	19.27	228	19.27	135	19.27	184
19.3	253	19.3	333	19.3	203	19.3	163	19.3	165
19.33	256	19.33	358	19.33	211	19.33	202	19.33	173
19.36	248	19.36	324	19.36	198	19.36	148	19.36	191
19.39	262	19.39	298	19.39	173	19.39	203	19.39	168
19.42	227	19.42	355	19.42	190	19.42	171	19.42	157
19.45	245	19.45	332	19.45	189	19.45	165	19.45	174
19.48	256	19.48	324	19.48	164	19.48	179	19.48	164
19.51	217	19.51	333	19.51	205	19.51	167	19.51	169
19.54	240	19.54	315	19.54	202	19.54	162	19.54	166
19.57	259	19.57	339	19.57	184	19.57	170	19.57	147
19.6	262	19.6	346	19.6	183	19.6	158	19.6	154
19.63	241	19.63	322	19.63	182	19.63	156	19.63	151
19.66	239	19.66	343	19.66	167	19.66	169	19.66	181
19.69	250	19.69	295	19.69	170	19.69	167	19.69	149
19.72	247	19.72	315	19.72	169	19.72	167	19.72	149
19.75	238	19.75	328	19.75	164	19.75	151	19.75	129
19.78	221	19.78	345	19.78	165	19.78	169	19.78	183
19.81	212	19.81	322	19.81	189	19.81	155	19.81	147
19.84	250	19.84	366	19.84	183	19.84	121	19.84	137
19.87	258	19.87	326	19.87	171	19.87	167	19.87	165
19.9	241	19.9	362	19.9	159	19.9	161	19.9	166
19.93	231	19.93	313	19.93	175	19.93	144	19.93	154
19.96	233	19.96	322	19.96	203	19.96	153	19.96	155
19.99	253	19.99	322	19.99	158	19.99	163	19.99	143
20.02	225	20.02	312	20.02	166	20.02	142	20.02	144
20.05	233	20.05	315	20.05	178	20.05	147	20.05	153
20.08	232	20.08	278	20.08	168	20.08	160	20.08	135
20.11	231	20.11	333	20.11	159	20.11	141	20.11	146
20.14	263	20.14	333	20.14	134	20.14	133	20.14	142
20.17	238	20.17	330	20.17	161	20.17	161	20.17	149
20.2	262	20.2	335	20.2	163	20.2	158	20.2	156
20.23	228	20.23	327	20.23	164	20.23	149	20.23	156
20.26	255	20.26	297	20.26	160	20.26	155	20.26	146
20.29	229	20.29	339	20.29	193	20.29	154	20.29	151
20.32	238	20.32	311	20.32	166	20.32	144	20.32	147
20.35	223	20.35	332	20.35	157	20.35	139	20.35	139
20.38	289	20.38	310	20.38	143	20.38	134	20.38	133
20.41	277	20.41	317	20.41	135	20.41	119	20.41	150
20.44	192	20.44	320	20.44	164	20.44	151	20.44	132
20.47	225	20.47	322	20.47	145	20.47	150	20.47	139
20.5	231	20.5	331	20.5	157	20.5	158	20.5	138
20.53	248	20.53	339	20.53	163	20.53	163	20.53	133
20.56	234	20.56	284	20.56	167	20.56	136	20.56	146
20.59	244	20.59	316	20.59	160	20.59	125	20.59	137
20.62	216	20.62	340	20.62	165	20.62	128	20.62	155
20.65	249	20.65	341	20.65	146	20.65	137	20.65	135
20.68	235	20.68	289	20.68	170	20.68	128	20.68	147
20.71	234	20.71	296	20.71	153	20.71	120	20.71	141
20.74	195	20.74	285	20.74	175	20.74	155	20.74	138
20.77	220	20.77	311	20.77	166	20.77	153	20.77	129
20.8	227	20.8	303	20.8	153	20.8	154	20.8	145
20.83	222	20.83	312	20.83	137	20.83	134	20.83	146
20.86	253	20.86	310	20.86	161	20.86	166	20.86	136
20.89	205	20.89	303	20.89	157	20.89	152	20.89	126
20.92	247	20.92	313	20.92	142	20.92	142	20.92	130
20.95	197	20.95	322	20.95	163	20.95	150	20.95	155
20.98	247	20.98	315	20.98	143	20.98	149	20.98	149
21.01	236	21.01	328	21.01	143	21.01	140	21.01	156
21.04	208	21.04	313	21.04	152	21.04	135	21.04	150
21.07	257	21.07	328	21.07	149	21.07	146	21.07	140
21.1	188	21.1	301	21.1	142	21.1	148	21.1	141
21.13	211	21.13	279	21.13	165	21.13	119	21.13	124
21.16	208	21.16	289	21.16	157	21.16	139	21.16	157
21.19	216	21.19	305	21.19	142	21.19	142	21.19	126
21.22	228	21.22	315	21.22	144	21.22	149	21.22	137
21.25	234	21.25	310	21.25	172	21.25	164	21.25	137
21.28	207	21.28	279	21.28	158	21.28	160	21.28	151
21.31	222	21.31	292	21.31	156	21.31	154	21.31	131
21.34	230	21.34	318	21.34	167	21.34	145	21.34	157
21.37	240	21.37	291	21.37	161	21.37	141	21.37	135
21.4	208	21.4	280	21.4	151	21.4	141	21.4	161
21.43	204	21.43	284	21.43	180	21.43	153	21.43	127
21.46	204	21.46	290	21.46	161	21.46	167	21.46	128
21.49	190	21.49	332	21.49	149	21.49	172	21.49	129
21.52	212	21.52	307	21.52	142	21.52	141	21.52	145
21.55	218	21.55	312	21.55	170	21.55	163	21.55	160
21.58	227	21.58	335	21.58	166	21.58	147	21.58	155
21.61	221	21.61	265	21.61	165	21.61	144	21.61	146
21.64	208	21.64	283	21.64	170	21.64	147	21.64	142
21.67	210	21.67	300	21.67	180	21.67	167	21.67	129
21.7	220	21.7	294	21.7	180	21.7	156	21.7	158
21.73	192	21.73	275	21.73	180	21.73	136	21.73	136
21.76	218	21.76	278	21.76	168	21.76	163	21.76	169
21.79	205	21.79	302	21.79	202	21.79	146	21.79	142
21.82	177	21.82	311	21.82	188	21.82	151	21.82	163
21.85	223	21.85	273	21.85	214	21.85	154	21.85	156
21.88	188	21.88	264	21.88	226	21.88	156	21.88	164
21.91	224	21.91	288	21.91	235	21.91	171	21.91	166
21.94	201	21.94	274	21.94	218	21.94	165	21.94	154
21.97	206	21.97	292	21.97	228	21.97	182	21.97	153
22	184	22	291	22	228	22	153	22	177
22.03	184	22.03	276	22.03	260	22.03	160	22.03	183
22.06	213	22.06	274	22.06	261	22.06	186	22.06	156
22.09	205	22.09	269	22.09	241	22.09	168	22.09	164
22.12	191	22.12	248	22.12	260	22.12	168	22.12	168
22.15	189	22.15	265	22.15	266	22.15	188	22.15	150
22.18	194	22.18	251	22.18	287	22.18	189	22.18	178
22.21	190	22.21	263	22.21	269	22.21	176	22.21	180
22.24	204	22.24	278	22.24	281	22.24	170	22.24	176
22.27	191	22.27	265	22.27	275	22.27	179	22.27	182
22.3	215	22.3	274	22.3	243	22.3	191	22.3	128
22.33	192	22.33	245	22.33	252	22.33	177	22.33	156
22.36	183	22.36	257	22.36	232	22.36	197	22.36	151
22.39	202	22.39	239	22.39	254	22.39	161	22.39	151
22.42	201	22.42	269	22.42	246	22.42	172	22.42	154
22.45	159	22.45	255	22.45	212	22.45	177	22.45	165
22.48	199	22.48	286	22.48	230	22.48	161	22.48	141
22.51	206	22.51	262	22.51	225	22.51	154	22.51	135
22.54	160	22.54	273	22.54	221	22.54	173	22.54	145
22.57	186	22.57	257	22.57	177	22.57	148	22.57	165
22.6	172	22.6	256	22.6	191	22.6	138	22.6	134
22.63	186	22.63	254	22.63	210	22.63	158	22.63	137
22.66	211	22.66	268	22.66	183	22.66	151	22.66	139
22.69	189	22.69	258	22.69	158	22.69	124	22.69	146
22.72	183	22.72	226	22.72	170	22.72	156	22.72	151
22.75	179	22.75	238	22.75	178	22.75	162	22.75	131
22.78	162	22.78	239	22.78	171	22.78	131	22.78	119
22.81	165	22.81	244	22.81	158	22.81	144	22.81	122
22.84	186	22.84	241	22.84	162	22.84	138	22.84	127
22.87	152	22.87	243	22.87	169	22.87	127	22.87	145
22.9	180	22.9	237	22.9	173	22.9	133	22.9	115
22.93	152	22.93	240	22.93	129	22.93	135	22.93	104
22.96	164	22.96	225	22.96	153	22.96	133	22.96	116
22.99	167	22.99	236	22.99	162	22.99	138	22.99	118
23.02	164	23.02	261	23.02	156	23.02	135	23.02	115
23.05	175	23.05	241	23.05	140	23.05	121	23.05	135
23.08	164	23.08	227	23.08	161	23.08	134	23.08	111
23.11	148	23.11	236	23.11	156	23.11	140	23.11	113
23.14	155	23.14	236	23.14	142	23.14	103	23.14	135
23.17	177	23.17	222	23.17	155	23.17	121	23.17	103
23.2	146	23.2	234	23.2	125	23.2	136	23.2	121
23.23	178	23.23	229	23.23	129	23.23	115	23.23	127
23.26	172	23.26	237	23.26	165	23.26	125	23.26	103
23.29	163	23.29	245	23.29	129	23.29	124	23.29	114
23.32	155	23.32	222	23.32	146	23.32	110	23.32	118
23.35	147	23.35	226	23.35	113	23.35	117	23.35	104
23.38	154	23.38	225	23.38	139	23.38	115	23.38	110
23.41	162	23.41	204	23.41	144	23.41	107	23.41	121
23.44	164	23.44	230	23.44	138	23.44	115	23.44	90
23.47	149	23.47	211	23.47	128	23.47	115	23.47	107
23.5	150	23.5	234	23.5	127	23.5	116	23.5	116
23.53	172	23.53	207	23.53	117	23.53	121	23.53	98
23.56	151	23.56	186	23.56	130	23.56	108	23.56	109
23.59	177	23.59	223	23.59	113	23.59	128	23.59	106
23.62	154	23.62	194	23.62	130	23.62	109	23.62	106
23.65	146	23.65	245	23.65	121	23.65	129	23.65	114
23.68	158	23.68	197	23.68	117	23.68	109	23.68	113
23.71	166	23.71	205	23.71	125	23.71	94	23.71	74
23.74	138	23.74	233	23.74	127	23.74	118	23.74	103
23.77	130	23.77	204	23.77	134	23.77	116	23.77	106
23.8	143	23.8	212	23.8	127	23.8	92	23.8	89
23.83	158	23.83	231	23.83	123	23.83	105	23.83	91
23.86	153	23.86	208	23.86	137	23.86	108	23.86	91
23.89	169	23.89	202	23.89	130	23.89	110	23.89	117
23.92	137	23.92	209	23.92	131	23.92	119	23.92	89
23.95	148	23.95	176	23.95	129	23.95	86	23.95	113
23.98	143	23.98	208	23.98	132	23.98	105	23.98	101
24.01	168	24.01	215	24.01	120	24.01	107	24.01	91
24.04	149	24.04	181	24.04	103	24.04	118	24.04	93
24.07	154	24.07	185	24.07	123	24.07	86	24.07	98
24.1	131	24.1	193	24.1	125	24.1	106	24.1	84
24.13	138	24.13	177	24.13	112	24.13	106	24.13	92
24.16	132	24.16	195	24.16	106	24.16	97	24.16	101
24.19	149	24.19	192	24.19	122	24.19	104	24.19	86
24.22	155	24.22	203	24.22	118	24.22	102	24.22	108
24.25	160	24.25	215	24.25	108	24.25	109	24.25	121
24.28	143	24.28	211	24.28	119	24.28	98	24.28	134
24.31	120	24.31	191	24.31	104	24.31	110	24.31	92
24.34	149	24.34	208	24.34	108	24.34	111	24.34	85
24.37	127	24.37	170	24.37	110	24.37	115	24.37	89
24.4	151	24.4	214	24.4	90	24.4	113	24.4	89
24.43	148	24.43	200	24.43	114	24.43	94	24.43	97
24.46	137	24.46	182	24.46	114	24.46	98	24.46	100
24.49	140	24.49	188	24.49	116	24.49	98	24.49	93
24.52	133	24.52	201	24.52	106	24.52	92	24.52	106
24.55	142	24.55	165	24.55	97	24.55	95	24.55	81
24.58	148	24.58	176	24.58	114	24.58	86	24.58	93
24.61	145	24.61	166	24.61	108	24.61	83	24.61	84
24.64	135	24.64	167	24.64	101	24.64	98	24.64	113
24.67	125	24.67	182	24.67	114	24.67	98	24.67	102
24.7	126	24.7	204	24.7	110	24.7	101	24.7	86
24.73	151	24.73	178	24.73	120	24.73	88	24.73	91
24.76	133	24.76	170	24.76	97	24.76	84	24.76	104
24.79	120	24.79	180	24.79	130	24.79	106	24.79	92
24.82	132	24.82	169	24.82	113	24.82	110	24.82	84
24.85	127	24.85	165	24.85	121	24.85	87	24.85	85
24.88	143	24.88	202	24.88	128	24.88	92	24.88	101
24.91	138	24.91	158	24.91	136	24.91	100	24.91	99
24.94	122	24.94	172	24.94	119	24.94	95	24.94	100
24.97	113	24.97	191	24.97	118	24.97	95	24.97	89
25	118	25	161	25	127	25	102	25	93
25.03	127	25.03	170	25.03	118	25.03	107	25.03	87
25.06	145	25.06	165	25.06	126	25.06	116	25.06	84
25.09	131	25.09	178	25.09	109	25.09	86	25.09	97
25.12	136	25.12	177	25.12	111	25.12	107	25.12	89
25.15	123	25.15	184	25.15	106	25.15	110	25.15	100
25.18	132	25.18	159	25.18	114	25.18	81	25.18	117
25.21	103	25.21	182	25.21	112	25.21	82	25.21	93
25.24	103	25.24	192	25.24	106	25.24	87	25.24	77
25.27	126	25.27	189	25.27	101	25.27	99	25.27	78
25.3	120	25.3	156	25.3	104	25.3	101	25.3	101
25.33	137	25.33	173	25.33	117	25.33	90	25.33	100
25.36	138	25.36	147	25.36	130	25.36	86	25.36	83
25.39	138	25.39	161	25.39	92	25.39	88	25.39	102
25.42	125	25.42	169	25.42	127	25.42	88	25.42	106
25.45	123	25.45	193	25.45	100	25.45	106	25.45	103
25.48	128	25.48	171	25.48	92	25.48	83	25.48	88
25.51	120	25.51	161	25.51	102	25.51	80	25.51	85
25.54	135	25.54	149	25.54	103	25.54	77	25.54	85
25.57	129	25.57	140	25.57	98	25.57	113	25.57	90
25.6	133	25.6	163	25.6	108	25.6	107	25.6	82
25.63	137	25.63	141	25.63	101	25.63	100	25.63	84
25.66	128	25.66	137	25.66	112	25.66	101	25.66	86
25.69	119	25.69	177	25.69	107	25.69	80	25.69	76
25.72	121	25.72	166	25.72	96	25.72	86	25.72	106
25.75	145	25.75	174	25.75	105	25.75	81	25.75	87
25.78	113	25.78	163	25.78	114	25.78	82	25.78	86
25.81	128	25.81	148	25.81	105	25.81	84	25.81	87
25.84	113	25.84	167	25.84	99	25.84	86	25.84	81
25.87	123	25.87	163	25.87	75	25.87	93	25.87	63
25.9	140	25.9	152	25.9	90	25.9	89	25.9	96
25.93	100	25.93	129	25.93	90	25.93	92	25.93	88
25.96	114	25.96	126	25.96	105	25.96	71	25.96	89
25.99	95	25.99	150	25.99	115	25.99	94	25.99	82
26.02	125	26.02	136	26.02	110	26.02	84	26.02	83
26.05	112	26.05	192	26.05	110	26.05	100	26.05	66
26.08	101	26.08	144	26.08	88	26.08	84	26.08	86
26.11	115	26.11	147	26.11	107	26.11	106	26.11	88
26.14	113	26.14	154	26.14	93	26.14	98	26.14	92
26.17	126	26.17	141	26.17	85	26.17	104	26.17	87
26.2	106	26.2	121	26.2	80	26.2	93	26.2	97
26.23	124	26.23	156	26.23	97	26.23	97	26.23	101
26.26	122	26.26	146	26.26	90	26.26	103	26.26	85
26.29	123	26.29	147	26.29	92	26.29	84	26.29	100
26.32	112	26.32	155	26.32	103	26.32	89	26.32	94
26.35	115	26.35	170	26.35	85	26.35	101	26.35	101
26.38	108	26.38	130	26.38	117	26.38	88	26.38	94
26.41	113	26.41	165	26.41	102	26.41	75	26.41	86
26.44	125	26.44	130	26.44	105	26.44	75	26.44	109
26.47	113	26.47	156	26.47	90	26.47	86	26.47	80
26.5	118	26.5	147	26.5	103	26.5	92	26.5	77
26.53	111	26.53	144	26.53	96	26.53	72	26.53	63
26.56	120	26.56	140	26.56	97	26.56	98	26.56	81
26.59	123	26.59	126	26.59	112	26.59	107	26.59	87
26.62	118	26.62	147	26.62	86	26.62	88	26.62	85
26.65	99	26.65	158	26.65	100	26.65	89	26.65	86
26.68	121	26.68	129	26.68	100	26.68	88	26.68	81
26.71	100	26.71	144	26.71	85	26.71	102	26.71	104
26.74	93	26.74	115	26.74	96	26.74	66	26.74	66
26.77	107	26.77	129	26.77	97	26.77	94	26.77	98
26.8	119	26.8	124	26.8	89	26.8	102	26.8	91
26.83	111	26.83	139	26.83	106	26.83	76	26.83	99
26.86	125	26.86	154	26.86	93	26.86	88	26.86	78
26.89	123	26.89	170	26.89	93	26.89	92	26.89	82
26.92	111	26.92	130	26.92	97	26.92	95	26.92	94
26.95	86	26.95	150	26.95	95	26.95	89	26.95	88
26.98	116	26.98	149	26.98	82	26.98	100	26.98	85
27.01	110	27.01	122	27.01	75	27.01	115	27.01	91
27.04	100	27.04	135	27.04	98	27.04	82	27.04	81
27.07	111	27.07	128	27.07	99	27.07	69	27.07	118
27.1	98	27.1	142	27.1	94	27.1	96	27.1	93
27.13	98	27.13	144	27.13	97	27.13	77	27.13	74
27.16	99	27.16	139	27.16	88	27.16	75	27.16	73
27.19	91	27.19	146	27.19	106	27.19	77	27.19	60
27.22	105	27.22	144	27.22	92	27.22	90	27.22	77
27.25	125	27.25	128	27.25	94	27.25	90	27.25	92
27.28	99	27.28	140	27.28	103	27.28	91	27.28	70
27.31	100	27.31	150	27.31	99	27.31	98	27.31	80
27.34	95	27.34	140	27.34	93	27.34	98	27.34	86
27.37	101	27.37	155	27.37	98	27.37	89	27.37	113
27.4	119	27.4	123	27.4	108	27.4	90	27.4	84
27.43	103	27.43	146	27.43	87	27.43	100	27.43	94
27.46	116	27.46	132	27.46	109	27.46	81	27.46	91
27.49	107	27.49	124	27.49	103	27.49	90	27.49	81
27.52	101	27.52	138	27.52	93	27.52	76	27.52	76
27.55	101	27.55	121	27.55	93	27.55	97	27.55	109
27.58	112	27.58	137	27.58	95	27.58	104	27.58	97
27.61	92	27.61	139	27.61	105	27.61	95	27.61	96
27.64	104	27.64	148	27.64	101	27.64	104	27.64	86
27.67	120	27.67	136	27.67	105	27.67	86	27.67	95
27.7	105	27.7	132	27.7	80	27.7	86	27.7	84
27.73	101	27.73	155	27.73	105	27.73	111	27.73	96
27.76	113	27.76	152	27.76	90	27.76	102	27.76	87
27.79	87	27.79	125	27.79	95	27.79	101	27.79	89
27.82	105	27.82	147	27.82	90	27.82	93	27.82	104
27.85	95	27.85	145	27.85	93	27.85	107	27.85	122
27.88	96	27.88	128	27.88	96	27.88	103	27.88	96
27.91	104	27.91	125	27.91	94	27.91	115	27.91	101
27.94	102	27.94	138	27.94	99	27.94	94	27.94	99
27.97	97	27.97	138	27.97	89	27.97	114	27.97	100
28	106	28	126	28	103	28	88	28	112
28.03	106	28.03	129	28.03	92	28.03	84	28.03	100
28.06	83	28.06	134	28.06	94	28.06	107	28.06	94
28.09	95	28.09	147	28.09	81	28.09	122	28.09	95
28.12	104	28.12	144	28.12	97	28.12	116	28.12	117
28.15	108	28.15	143	28.15	87	28.15	113	28.15	100
28.18	93	28.18	147	28.18	99	28.18	120	28.18	138
28.21	115	28.21	134	28.21	112	28.21	112	28.21	124
28.24	117	28.24	142	28.24	124	28.24	137	28.24	115
28.27	111	28.27	131	28.27	120	28.27	151	28.27	122
28.3	127	28.3	127	28.3	104	28.3	119	28.3	136
28.33	112	28.33	126	28.33	100	28.33	113	28.33	132
28.36	107	28.36	149	28.36	112	28.36	117	28.36	153
28.39	101	28.39	142	28.39	118	28.39	145	28.39	177
28.42	114	28.42	144	28.42	136	28.42	138	28.42	175
28.45	97	28.45	148	28.45	125	28.45	159	28.45	155
28.48	96	28.48	137	28.48	131	28.48	153	28.48	171
28.51	107	28.51	141	28.51	132	28.51	146	28.51	149
28.54	107	28.54	136	28.54	119	28.54	172	28.54	170
28.57	98	28.57	135	28.57	111	28.57	199	28.57	180
28.6	109	28.6	125	28.6	123	28.6	150	28.6	176
28.63	119	28.63	141	28.63	159	28.63	176	28.63	197
28.66	106	28.66	126	28.66	134	28.66	170	28.66	178
28.69	115	28.69	156	28.69	144	28.69	180	28.69	198
28.72	125	28.72	138	28.72	145	28.72	194	28.72	219
28.75	98	28.75	152	28.75	178	28.75	225	28.75	225
28.78	93	28.78	137	28.78	159	28.78	198	28.78	206
28.81	96	28.81	114	28.81	174	28.81	208	28.81	181
28.84	113	28.84	138	28.84	152	28.84	224	28.84	218
28.87	102	28.87	141	28.87	193	28.87	221	28.87	199
28.9	110	28.9	131	28.9	177	28.9	243	28.9	242
28.93	107	28.93	121	28.93	198	28.93	234	28.93	248
28.96	114	28.96	146	28.96	200	28.96	233	28.96	229
28.99	103	28.99	116	28.99	173	28.99	188	28.99	263
29.02	126	29.02	140	29.02	165	29.02	210	29.02	297
29.05	101	29.05	129	29.05	194	29.05	189	29.05	313
29.08	119	29.08	134	29.08	191	29.08	198	29.08	310
29.11	103	29.11	127	29.11	176	29.11	193	29.11	313
29.14	125	29.14	147	29.14	152	29.14	178	29.14	251
29.17	104	29.17	145	29.17	136	29.17	164	29.17	231
29.2	123	29.2	132	29.2	125	29.2	147	29.2	214
29.23	93	29.23	136	29.23	146	29.23	165	29.23	174
29.26	111	29.26	126	29.26	144	29.26	144	29.26	159
29.29	103	29.29	140	29.29	140	29.29	118	29.29	173
29.32	102	29.32	121	29.32	122	29.32	176	29.32	138
29.35	123	29.35	135	29.35	118	29.35	144	29.35	141
29.38	122	29.38	126	29.38	140	29.38	137	29.38	128
29.41	109	29.41	129	29.41	129	29.41	111	29.41	111
29.44	127	29.44	144	29.44	146	29.44	127	29.44	123
29.47	115	29.47	146	29.47	116	29.47	131	29.47	131
29.5	116	29.5	133	29.5	127	29.5	113	29.5	101
29.53	114	29.53	148	29.53	138	29.53	117	29.53	111
29.56	113	29.56	160	29.56	140	29.56	116	29.56	123
29.59	102	29.59	124	29.59	138	29.59	131	29.59	106
29.62	114	29.62	147	29.62	112	29.62	100	29.62	111
29.65	113	29.65	138	29.65	106	29.65	98	29.65	108
29.68	109	29.68	122	29.68	123	29.68	109	29.68	107
29.71	106	29.71	108	29.71	131	29.71	88	29.71	106
29.74	102	29.74	130	29.74	117	29.74	110	29.74	90
29.77	122	29.77	156	29.77	99	29.77	104	29.77	78
29.8	117	29.8	162	29.8	119	29.8	98	29.8	100
29.83	113	29.83	161	29.83	118	29.83	90	29.83	87
29.86	129	29.86	157	29.86	108	29.86	108	29.86	106
29.89	132	29.89	127	29.89	109	29.89	97	29.89	96
29.92	117	29.92	136	29.92	122	29.92	102	29.92	99
29.95	101	29.95	137	29.95	106	29.95	82	29.95	98
29.98	107	29.98	148	29.98	102	29.98	108	29.98	93
30.01	119	30.01	130	30.01	110	30.01	84	30.01	90
30.04	118	30.04	142	30.04	113	30.04	92	30.04	84
30.07	111	30.07	154	30.07	106	30.07	102	30.07	100
30.1	116	30.1	143	30.1	123	30.1	112	30.1	104
30.13	102	30.13	144	30.13	114	30.13	100	30.13	106
30.16	111	30.16	131	30.16	120	30.16	85	30.16	108
30.19	126	30.19	148	30.19	116	30.19	104	30.19	93
30.22	106	30.22	141	30.22	123	30.22	81	30.22	88
30.25	116	30.25	131	30.25	109	30.25	96	30.25	77
30.28	118	30.28	166	30.28	130	30.28	113	30.28	95
30.31	106	30.31	139	30.31	129	30.31	108	30.31	90
30.34	116	30.34	134	30.34	124	30.34	95	30.34	105
30.37	107	30.37	135	30.37	109	30.37	109	30.37	103
30.4	110	30.4	153	30.4	102	30.4	105	30.4	86
30.43	97	30.43	134	30.43	114	30.43	113	30.43	96
30.46	110	30.46	155	30.46	130	30.46	97	30.46	107
30.49	109	30.49	143	30.49	115	30.49	97	30.49	100
30.52	106	30.52	115	30.52	118	30.52	76	30.52	102
30.55	119	30.55	134	30.55	110	30.55	98	30.55	96
30.58	112	30.58	119	30.58	115	30.58	86	30.58	100
30.61	107	30.61	167	30.61	120	30.61	99	30.61	95
30.64	113	30.64	135	30.64	117	30.64	90	30.64	91
30.67	108	30.67	133	30.67	120	30.67	93	30.67	98
30.7	103	30.7	129	30.7	130	30.7	96	30.7	89
30.73	120	30.73	164	30.73	125	30.73	97	30.73	90
30.76	111	30.76	138	30.76	111	30.76	90	30.76	86
30.79	114	30.79	149	30.79	117	30.79	91	30.79	77
30.82	117	30.82	131	30.82	121	30.82	82	30.82	85
30.85	113	30.85	127	30.85	111	30.85	89	30.85	84
30.88	111	30.88	136	30.88	100	30.88	78	30.88	88
30.91	103	30.91	151	30.91	117	30.91	79	30.91	92
30.94	107	30.94	148	30.94	93	30.94	92	30.94	82
30.97	115	30.97	137	30.97	100	30.97	73	30.97	78
31	104	31	139	31	121	31	100	31	77
31.03	110	31.03	159	31.03	106	31.03	87	31.03	80
31.06	115	31.06	154	31.06	98	31.06	89	31.06	95
31.09	103	31.09	133	31.09	105	31.09	87	31.09	82
31.12	110	31.12	158	31.12	116	31.12	91	31.12	65
31.15	124	31.15	125	31.15	93	31.15	65	31.15	69
31.18	126	31.18	146	31.18	119	31.18	65	31.18	72
31.21	104	31.21	142	31.21	88	31.21	90	31.21	81
31.24	121	31.24	160	31.24	107	31.24	91	31.24	71
31.27	120	31.27	125	31.27	93	31.27	86	31.27	79
31.3	121	31.3	130	31.3	112	31.3	94	31.3	69
31.33	113	31.33	170	31.33	97	31.33	79	31.33	69
31.36	121	31.36	137	31.36	101	31.36	68	31.36	81
31.39	113	31.39	128	31.39	91	31.39	68	31.39	67
31.42	106	31.42	132	31.42	105	31.42	81	31.42	58
31.45	121	31.45	154	31.45	86	31.45	77	31.45	63
31.48	115	31.48	124	31.48	94	31.48	84	31.48	66
31.51	132	31.51	140	31.51	81	31.51	76	31.51	73
31.54	124	31.54	140	31.54	98	31.54	56	31.54	78
31.57	123	31.57	130	31.57	85	31.57	87	31.57	80
31.6	106	31.6	112	31.6	95	31.6	92	31.6	68
31.63	129	31.63	137	31.63	101	31.63	71	31.63	83
31.66	117	31.66	168	31.66	114	31.66	70	31.66	68
31.69	120	31.69	157	31.69	111	31.69	84	31.69	59
31.72	123	31.72	138	31.72	81	31.72	76	31.72	65
31.75	109	31.75	176	31.75	84	31.75	83	31.75	83
31.78	111	31.78	134	31.78	98	31.78	73	31.78	70
31.81	105	31.81	148	31.81	81	31.81	71	31.81	55
31.84	124	31.84	148	31.84	84	31.84	84	31.84	67
31.87	111	31.87	144	31.87	100	31.87	73	31.87	61
31.9	107	31.9	132	31.9	94	31.9	74	31.9	79
31.93	120	31.93	148	31.93	91	31.93	68	31.93	80
31.96	112	31.96	146	31.96	87	31.96	81	31.96	63
31.99	114	31.99	149	31.99	87	31.99	81	31.99	74
32.02	106	32.02	146	32.02	92	32.02	73	32.02	75
32.05	107	32.05	128	32.05	100	32.05	79	32.05	83
32.08	108	32.08	128	32.08	109	32.08	71	32.08	59
32.11	108	32.11	151	32.11	94	32.11	74	32.11	87
32.14	110	32.14	129	32.14	83	32.14	77	32.14	64
32.17	110	32.17	136	32.17	95	32.17	91	32.17	77
32.2	123	32.2	140	32.2	102	32.2	77	32.2	71
32.23	89	32.23	136	32.23	82	32.23	72	32.23	74
32.26	109	32.26	141	32.26	99	32.26	82	32.26	57
32.29	104	32.29	142	32.29	91	32.29	63	32.29	63
32.32	107	32.32	145	32.32	110	32.32	76	32.32	78
32.35	87	32.35	148	32.35	91	32.35	74	32.35	60
32.38	86	32.38	161	32.38	91	32.38	74	32.38	74
32.41	113	32.41	148	32.41	84	32.41	79	32.41	73
32.44	96	32.44	133	32.44	97	32.44	81	32.44	73
32.47	85	32.47	144	32.47	86	32.47	73	32.47	57
32.5	104	32.5	132	32.5	81	32.5	59	32.5	68
32.53	115	32.53	135	32.53	95	32.53	71	32.53	60
32.56	104	32.56	139	32.56	85	32.56	82	32.56	64
32.59	111	32.59	135	32.59	79	32.59	80	32.59	66
32.62	112	32.62	125	32.62	91	32.62	53	32.62	79
32.65	115	32.65	126	32.65	82	32.65	89	32.65	93
32.68	114	32.68	123	32.68	98	32.68	81	32.68	61
32.71	97	32.71	143	32.71	95	32.71	72	32.71	79
32.74	107	32.74	137	32.74	88	32.74	61	32.74	69
32.77	105	32.77	154	32.77	97	32.77	72	32.77	65
32.8	99	32.8	153	32.8	76	32.8	83	32.8	65
32.83	103	32.83	125	32.83	106	32.83	87	32.83	82
32.86	111	32.86	140	32.86	100	32.86	76	32.86	83
32.89	115	32.89	141	32.89	75	32.89	72	32.89	82
32.92	109	32.92	135	32.92	94	32.92	73	32.92	80
32.95	111	32.95	132	32.95	83	32.95	90	32.95	75
32.98	107	32.98	135	32.98	78	32.98	86	32.98	87
33.01	102	33.01	140	33.01	85	33.01	79	33.01	94
33.04	109	33.04	166	33.04	99	33.04	74	33.04	71
33.07	101	33.07	130	33.07	84	33.07	96	33.07	81
33.1	119	33.1	140	33.1	87	33.1	80	33.1	87
33.13	101	33.13	148	33.13	101	33.13	67	33.13	92
33.16	108	33.16	126	33.16	79	33.16	88	33.16	85
33.19	109	33.19	140	33.19	81	33.19	74	33.19	85
33.22	107	33.22	149	33.22	97	33.22	68	33.22	87
33.25	98	33.25	134	33.25	94	33.25	81	33.25	68
33.28	111	33.28	145	33.28	87	33.28	91	33.28	85
33.31	105	33.31	135	33.31	92	33.31	74	33.31	69
33.34	116	33.34	120	33.34	95	33.34	102	33.34	90
33.37	98	33.37	128	33.37	96	33.37	84	33.37	79
33.4	116	33.4	150	33.4	89	33.4	77	33.4	72
33.43	110	33.43	155	33.43	87	33.43	61	33.43	82
33.46	100	33.46	141	33.46	78	33.46	79	33.46	76
33.49	122	33.49	138	33.49	85	33.49	79	33.49	73
33.52	94	33.52	128	33.52	93	33.52	101	33.52	76
33.55	108	33.55	138	33.55	101	33.55	84	33.55	89
33.58	106	33.58	129	33.58	90	33.58	95	33.58	69
33.61	96	33.61	140	33.61	95	33.61	85	33.61	65
33.64	97	33.64	136	33.64	94	33.64	103	33.64	84
33.67	132	33.67	127	33.67	94	33.67	86	33.67	70
33.7	106	33.7	132	33.7	87	33.7	80	33.7	68
33.73	102	33.73	154	33.73	91	33.73	80	33.73	64
33.76	101	33.76	144	33.76	98	33.76	84	33.76	77
33.79	98	33.79	137	33.79	85	33.79	79	33.79	71
33.82	112	33.82	147	33.82	100	33.82	81	33.82	75
33.85	102	33.85	129	33.85	83	33.85	73	33.85	53
33.88	99	33.88	131	33.88	83	33.88	70	33.88	76
33.91	121	33.91	141	33.91	95	33.91	72	33.91	66
33.94	101	33.94	148	33.94	101	33.94	74	33.94	60
33.97	102	33.97	145	33.97	77	33.97	73	33.97	75
34	105	34	130	34	83	34	80	34	73
34.03	121	34.03	111	34.03	71	34.03	89	34.03	77
34.06	97	34.06	136	34.06	100	34.06	67	34.06	63
34.09	122	34.09	117	34.09	103	34.09	74	34.09	48
34.12	107	34.12	129	34.12	94	34.12	69	34.12	54
34.15	109	34.15	115	34.15	73	34.15	62	34.15	61
34.18	104	34.18	128	34.18	93	34.18	72	34.18	71
34.21	91	34.21	142	34.21	100	34.21	59	34.21	57
34.24	107	34.24	132	34.24	88	34.24	77	34.24	68
34.27	109	34.27	135	34.27	102	34.27	72	34.27	62
34.3	104	34.3	141	34.3	76	34.3	67	34.3	63
34.33	112	34.33	135	34.33	78	34.33	70	34.33	69
34.36	97	34.36	124	34.36	74	34.36	68	34.36	59
34.39	82	34.39	119	34.39	83	34.39	64	34.39	57
34.42	91	34.42	137	34.42	82	34.42	66	34.42	66
34.45	102	34.45	137	34.45	71	34.45	73	34.45	70
34.48	90	34.48	128	34.48	91	34.48	70	34.48	57
34.51	108	34.51	128	34.51	75	34.51	62	34.51	78
34.54	104	34.54	144	34.54	77	34.54	67	34.54	65
34.57	105	34.57	121	34.57	82	34.57	65	34.57	58
34.6	128	34.6	140	34.6	68	34.6	66	34.6	68
34.63	92	34.63	128	34.63	76	34.63	69	34.63	62
34.66	101	34.66	132	34.66	87	34.66	68	34.66	64
34.69	90	34.69	126	34.69	99	34.69	64	34.69	70
34.72	100	34.72	133	34.72	79	34.72	63	34.72	58
34.75	93	34.75	138	34.75	85	34.75	62	34.75	65
34.78	89	34.78	128	34.78	79	34.78	56	34.78	56
34.81	94	34.81	108	34.81	91	34.81	70	34.81	56
34.84	102	34.84	147	34.84	70	34.84	52	34.84	51
34.87	105	34.87	128	34.87	81	34.87	66	34.87	59
34.9	96	34.9	139	34.9	78	34.9	76	34.9	69
34.93	103	34.93	125	34.93	86	34.93	73	34.93	58
34.96	87	34.96	109	34.96	81	34.96	69	34.96	53
34.99	87	34.99	138	34.99	71	34.99	45	34.99	47
35.02	119	35.02	134	35.02	76	35.02	76	35.02	61
35.05	91	35.05	122	35.05	84	35.05	74	35.05	64
35.08	102	35.08	148	35.08	77	35.08	61	35.08	52
35.11	104	35.11	126	35.11	77	35.11	59	35.11	53
35.14	85	35.14	114	35.14	83	35.14	69	35.14	56
35.17	100	35.17	145	35.17	98	35.17	58	35.17	65
35.2	107	35.2	120	35.2	76	35.2	73	35.2	53
35.23	109	35.23	124	35.23	60	35.23	68	35.23	65
35.26	78	35.26	115	35.26	84	35.26	69	35.26	70
35.29	112	35.29	134	35.29	96	35.29	56	35.29	61
35.32	97	35.32	122	35.32	94	35.32	61	35.32	63
35.35	109	35.35	117	35.35	73	35.35	62	35.35	67
35.38	97	35.38	120	35.38	91	35.38	90	35.38	48
35.41	104	35.41	127	35.41	77	35.41	74	35.41	48
35.44	100	35.44	125	35.44	96	35.44	67	35.44	42
35.47	116	35.47	115	35.47	72	35.47	68	35.47	45
35.5	110	35.5	138	35.5	90	35.5	55	35.5	61
35.53	91	35.53	117	35.53	101	35.53	59	35.53	60
35.56	103	35.56	144	35.56	81	35.56	56	35.56	58
35.59	94	35.59	120	35.59	93	35.59	66	35.59	72
35.62	102	35.62	124	35.62	79	35.62	74	35.62	53
35.65	105	35.65	125	35.65	78	35.65	58	35.65	76
35.68	97	35.68	126	35.68	63	35.68	60	35.68	82
35.71	106	35.71	110	35.71	76	35.71	67	35.71	57
35.74	92	35.74	118	35.74	83	35.74	68	35.74	81
35.77	92	35.77	125	35.77	71	35.77	70	35.77	52
35.8	113	35.8	102	35.8	110	35.8	60	35.8	54
35.83	111	35.83	117	35.83	77	35.83	76	35.83	55
35.86	79	35.86	129	35.86	86	35.86	65	35.86	52
35.89	80	35.89	119	35.89	84	35.89	68	35.89	51
35.92	91	35.92	107	35.92	77	35.92	53	35.92	54
35.95	92	35.95	126	35.95	76	35.95	62	35.95	70
35.98	102	35.98	123	35.98	73	35.98	81	35.98	32
36.01	107	36.01	125	36.01	78	36.01	68	36.01	54
36.04	115	36.04	113	36.04	81	36.04	62	36.04	51
36.07	96	36.07	109	36.07	86	36.07	58	36.07	54
36.1	86	36.1	109	36.1	72	36.1	66	36.1	61
36.13	96	36.13	138	36.13	72	36.13	43	36.13	47
36.16	93	36.16	122	36.16	69	36.16	63	36.16	62
36.19	110	36.19	106	36.19	71	36.19	52	36.19	48
36.22	96	36.22	118	36.22	67	36.22	61	36.22	57
36.25	97	36.25	123	36.25	71	36.25	47	36.25	53
36.28	93	36.28	98	36.28	74	36.28	51	36.28	55
36.31	91	36.31	128	36.31	68	36.31	72	36.31	50
36.34	76	36.34	109	36.34	81	36.34	40	36.34	51
36.37	80	36.37	138	36.37	68	36.37	63	36.37	43
36.4	103	36.4	117	36.4	68	36.4	58	36.4	61
36.43	102	36.43	121	36.43	79	36.43	63	36.43	45
36.46	83	36.46	122	36.46	70	36.46	64	36.46	47
36.49	95	36.49	104	36.49	86	36.49	61	36.49	69
36.52	99	36.52	114	36.52	64	36.52	50	36.52	58
36.55	96	36.55	119	36.55	68	36.55	66	36.55	49
36.58	94	36.58	98	36.58	69	36.58	60	36.58	41
36.61	96	36.61	114	36.61	83	36.61	57	36.61	44
36.64	86	36.64	126	36.64	70	36.64	51	36.64	64
36.67	104	36.67	108	36.67	60	36.67	62	36.67	57
36.7	85	36.7	122	36.7	86	36.7	50	36.7	45
36.73	108	36.73	113	36.73	62	36.73	65	36.73	61
36.76	95	36.76	113	36.76	65	36.76	53	36.76	66
36.79	98	36.79	124	36.79	77	36.79	66	36.79	53
36.82	103	36.82	105	36.82	62	36.82	57	36.82	51
36.85	80	36.85	95	36.85	80	36.85	57	36.85	38
36.88	85	36.88	116	36.88	80	36.88	62	36.88	69
36.91	103	36.91	113	36.91	73	36.91	52	36.91	63
36.94	86	36.94	116	36.94	70	36.94	69	36.94	55
36.97	88	36.97	103	36.97	81	36.97	42	36.97	62
37	94	37	120	37	69	37	61	37	50
37.03	74	37.03	114	37.03	69	37.03	67	37.03	53
37.06	94	37.06	111	37.06	59	37.06	54	37.06	67
37.09	88	37.09	110	37.09	68	37.09	48	37.09	44
37.12	82	37.12	126	37.12	60	37.12	59	37.12	51
37.15	98	37.15	102	37.15	72	37.15	46	37.15	58
37.18	101	37.18	126	37.18	59	37.18	49	37.18	51
37.21	87	37.21	108	37.21	85	37.21	71	37.21	43
37.24	86	37.24	96	37.24	57	37.24	56	37.24	62
37.27	92	37.27	97	37.27	69	37.27	55	37.27	63
37.3	79	37.3	109	37.3	72	37.3	64	37.3	55
37.33	103	37.33	89	37.33	74	37.33	69	37.33	55
37.36	92	37.36	125	37.36	84	37.36	58	37.36	53
37.39	102	37.39	107	37.39	81	37.39	61	37.39	37
37.42	107	37.42	117	37.42	72	37.42	61	37.42	52
37.45	79	37.45	101	37.45	74	37.45	57	37.45	61
37.48	90	37.48	103	37.48	77	37.48	49	37.48	43
37.51	85	37.51	102	37.51	84	37.51	62	37.51	57
37.54	78	37.54	99	37.54	70	37.54	72	37.54	48
37.57	99	37.57	111	37.57	73	37.57	48	37.57	48
37.6	82	37.6	118	37.6	60	37.6	60	37.6	62
37.63	88	37.63	109	37.63	65	37.63	68	37.63	44
37.66	101	37.66	102	37.66	81	37.66	60	37.66	69
37.69	83	37.69	102	37.69	91	37.69	53	37.69	67
37.72	94	37.72	109	37.72	78	37.72	65	37.72	46
37.75	94	37.75	99	37.75	75	37.75	64	37.75	70
37.78	99	37.78	113	37.78	55	37.78	56	37.78	51
37.81	91	37.81	90	37.81	77	37.81	63	37.81	51
37.84	95	37.84	116	37.84	76	37.84	58	37.84	46
37.87	89	37.87	109	37.87	67	37.87	51	37.87	63
37.9	75	37.9	113	37.9	78	37.9	67	37.9	54
37.93	92	37.93	120	37.93	86	37.93	70	37.93	53
37.96	94	37.96	117	37.96	68	37.96	53	37.96	39
37.99	69	37.99	111	37.99	69	37.99	51	37.99	56
38.02	84	38.02	99	38.02	75	38.02	52	38.02	63
38.05	93	38.05	102	38.05	57	38.05	66	38.05	52
38.08	99	38.08	91	38.08	61	38.08	63	38.08	49
38.11	81	38.11	110	38.11	57	38.11	73	38.11	45
38.14	89	38.14	108	38.14	85	38.14	59	38.14	46
38.17	78	38.17	109	38.17	71	38.17	55	38.17	50
38.2	91	38.2	109	38.2	65	38.2	77	38.2	65
38.23	88	38.23	115	38.23	75	38.23	67	38.23	58
38.26	92	38.26	105	38.26	70	38.26	61	38.26	54
38.29	75	38.29	115	38.29	59	38.29	69	38.29	45
38.32	78	38.32	112	38.32	65	38.32	63	38.32	58
38.35	74	38.35	107	38.35	72	38.35	53	38.35	57
38.38	88	38.38	117	38.38	54	38.38	58	38.38	56
38.41	79	38.41	94	38.41	74	38.41	57	38.41	56
38.44	78	38.44	101	38.44	82	38.44	66	38.44	49
38.47	88	38.47	110	38.47	82	38.47	54	38.47	48
38.5	86	38.5	105	38.5	62	38.5	56	38.5	62
38.53	86	38.53	111	38.53	64	38.53	69	38.53	54
38.56	81	38.56	113	38.56	54	38.56	59	38.56	48
38.59	87	38.59	112	38.59	73	38.59	68	38.59	53
38.62	69	38.62	116	38.62	77	38.62	59	38.62	57
38.65	82	38.65	94	38.65	66	38.65	65	38.65	60
38.68	79	38.68	122	38.68	81	38.68	66	38.68	56
38.71	90	38.71	102	38.71	74	38.71	75	38.71	39
38.74	82	38.74	106	38.74	59	38.74	56	38.74	61
38.77	91	38.77	108	38.77	54	38.77	56	38.77	60
38.8	91	38.8	96	38.8	82	38.8	67	38.8	50
38.83	77	38.83	110	38.83	76	38.83	62	38.83	55
38.86	101	38.86	99	38.86	64	38.86	62	38.86	56
38.89	75	38.89	105	38.89	81	38.89	70	38.89	54
38.92	85	38.92	112	38.92	67	38.92	67	38.92	63
38.95	81	38.95	88	38.95	69	38.95	67	38.95	52
38.98	93	38.98	100	38.98	71	38.98	62	38.98	61
39.01	79	39.01	99	39.01	55	39.01	67	39.01	75
39.04	89	39.04	99	39.04	80	39.04	46	39.04	71
39.07	93	39.07	108	39.07	63	39.07	53	39.07	60
39.1	80	39.1	112	39.1	78	39.1	58	39.1	56
39.13	83	39.13	86	39.13	66	39.13	73	39.13	72
39.16	84	39.16	109	39.16	74	39.16	55	39.16	64
39.19	100	39.19	100	39.19	48	39.19	49	39.19	74
39.22	76	39.22	90	39.22	83	39.22	63	39.22	59
39.25	90	39.25	102	39.25	67	39.25	50	39.25	51
39.28	95	39.28	113	39.28	93	39.28	57	39.28	60
39.31	92	39.31	117	39.31	68	39.31	54	39.31	67
39.34	81	39.34	93	39.34	69	39.34	55	39.34	53
39.37	78	39.37	115	39.37	63	39.37	60	39.37	59
39.4	95	39.4	104	39.4	69	39.4	56	39.4	58
39.43	84	39.43	104	39.43	63	39.43	67	39.43	50
39.46	70	39.46	105	39.46	75	39.46	68	39.46	51
39.49	69	39.49	89	39.49	72	39.49	71	39.49	49
39.52	93	39.52	88	39.52	67	39.52	72	39.52	53
39.55	84	39.55	102	39.55	64	39.55	64	39.55	34
39.58	78	39.58	108	39.58	65	39.58	75	39.58	51
39.61	85	39.61	108	39.61	70	39.61	52	39.61	60
39.64	65	39.64	113	39.64	67	39.64	72	39.64	66
39.67	76	39.67	108	39.67	72	39.67	62	39.67	54
39.7	85	39.7	119	39.7	51	39.7	61	39.7	51
39.73	90	39.73	96	39.73	65	39.73	57	39.73	69
39.76	78	39.76	97	39.76	84	39.76	53	39.76	50
39.79	73	39.79	86	39.79	65	39.79	50	39.79	47
39.82	80	39.82	86	39.82	68	39.82	56	39.82	51
39.85	81	39.85	97	39.85	70	39.85	48	39.85	55
39.88	72	39.88	99	39.88	56	39.88	73	39.88	41
39.91	85	39.91	109	39.91	74	39.91	53	39.91	44
39.94	90	39.94	114	39.94	63	39.94	52	39.94	57
39.97	84	39.97	104	39.97	73	39.97	52	39.97	66
40	65	40	88	40	80	40	49	40	55
40.03	96	40.03	91	40.03	74	40.03	65	40.03	46
40.06	82	40.06	98	40.06	65	40.06	60	40.06	56
40.09	87	40.09	103	40.09	69	40.09	67	40.09	45
40.12	79	40.12	107	40.12	70	40.12	56	40.12	57
40.15	60	40.15	99	40.15	63	40.15	62	40.15	54
40.18	78	40.18	95	40.18	75	40.18	45	40.18	59
40.21	82	40.21	102	40.21	60	40.21	56	40.21	44
40.24	87	40.24	98	40.24	62	40.24	62	40.24	61
40.27	85	40.27	100	40.27	80	40.27	52	40.27	50
40.3	94	40.3	81	40.3	49	40.3	65	40.3	49
40.33	84	40.33	98	40.33	65	40.33	49	40.33	42
40.36	99	40.36	103	40.36	75	40.36	67	40.36	61
40.39	81	40.39	87	40.39	72	40.39	55	40.39	56
40.42	76	40.42	104	40.42	61	40.42	67	40.42	45
40.45	75	40.45	81	40.45	66	40.45	59	40.45	49
40.48	79	40.48	87	40.48	77	40.48	64	40.48	44
40.51	75	40.51	92	40.51	66	40.51	58	40.51	61
40.54	74	40.54	81	40.54	58	40.54	63	40.54	48
40.57	78	40.57	89	40.57	57	40.57	55	40.57	53
40.6	91	40.6	106	40.6	73	40.6	66	40.6	47
40.63	74	40.63	108	40.63	49	40.63	47	40.63	56
40.66	63	40.66	94	40.66	65	40.66	59	40.66	55
40.69	92	40.69	83	40.69	76	40.69	67	40.69	63
40.72	85	40.72	94	40.72	63	40.72	55	40.72	58
40.75	87	40.75	80	40.75	61	40.75	62	40.75	45
40.78	66	40.78	94	40.78	64	40.78	67	40.78	49
40.81	86	40.81	102	40.81	69	40.81	54	40.81	58
40.84	81	40.84	93	40.84	57	40.84	53	40.84	59
40.87	73	40.87	94	40.87	57	40.87	70	40.87	50
40.9	73	40.9	92	40.9	68	40.9	50	40.9	53
40.93	83	40.93	102	40.93	75	40.93	42	40.93	48
40.96	100	40.96	103	40.96	76	40.96	53	40.96	47
40.99	86	40.99	95	40.99	75	40.99	56	40.99	49
41.02	85	41.02	84	41.02	63	41.02	65	41.02	47
41.05	75	41.05	98	41.05	58	41.05	53	41.05	55
41.08	83	41.08	84	41.08	71	41.08	52	41.08	52
41.11	82	41.11	104	41.11	60	41.11	68	41.11	48
41.14	73	41.14	91	41.14	71	41.14	42	41.14	52
41.17	74	41.17	106	41.17	86	41.17	53	41.17	47
41.2	76	41.2	95	41.2	51	41.2	50	41.2	54
41.23	61	41.23	89	41.23	59	41.23	58	41.23	57
41.26	68	41.26	91	41.26	63	41.26	68	41.26	51
41.29	81	41.29	106	41.29	57	41.29	54	41.29	56
41.32	63	41.32	91	41.32	64	41.32	51	41.32	45
41.35	82	41.35	85	41.35	75	41.35	65	41.35	53
41.38	85	41.38	99	41.38	78	41.38	75	41.38	51
41.41	85	41.41	100	41.41	56	41.41	65	41.41	40
41.44	80	41.44	85	41.44	63	41.44	69	41.44	55
41.47	93	41.47	96	41.47	69	41.47	57	41.47	47
41.5	73	41.5	103	41.5	64	41.5	58	41.5	56
41.53	80	41.53	99	41.53	65	41.53	58	41.53	48
41.56	69	41.56	103	41.56	84	41.56	56	41.56	47
41.59	74	41.59	91	41.59	70	41.59	56	41.59	54
41.62	71	41.62	85	41.62	62	41.62	71	41.62	54
41.65	87	41.65	94	41.65	59	41.65	74	41.65	47
41.68	80	41.68	93	41.68	65	41.68	57	41.68	52
41.71	72	41.71	98	41.71	62	41.71	59	41.71	49
41.74	102	41.74	94	41.74	65	41.74	47	41.74	46
41.77	105	41.77	90	41.77	65	41.77	69	41.77	46
41.8	69	41.8	99	41.8	60	41.8	60	41.8	43
41.83	77	41.83	97	41.83	60	41.83	56	41.83	57
41.86	71	41.86	78	41.86	61	41.86	71	41.86	51
41.89	70	41.89	84	41.89	72	41.89	64	41.89	51
41.92	63	41.92	85	41.92	60	41.92	60	41.92	52
41.95	53	41.95	99	41.95	62	41.95	48	41.95	48
41.98	75	41.98	100	41.98	57	41.98	49	41.98	49
42.01	97	42.01	73	42.01	64	42.01	58	42.01	48
42.04	96	42.04	89	42.04	66	42.04	52	42.04	59
42.07	66	42.07	97	42.07	61	42.07	66	42.07	71
42.1	81	42.1	109	42.1	42	42.1	72	42.1	45
42.13	80	42.13	106	42.13	72	42.13	63	42.13	47
42.16	72	42.16	104	42.16	65	42.16	61	42.16	53
42.19	70	42.19	87	42.19	65	42.19	62	42.19	50
42.22	78	42.22	90	42.22	58	42.22	71	42.22	52
42.25	80	42.25	106	42.25	59	42.25	59	42.25	46
42.28	78	42.28	100	42.28	75	42.28	69	42.28	49
42.31	80	42.31	103	42.31	66	42.31	61	42.31	52
42.34	76	42.34	98	42.34	55	42.34	58	42.34	53
42.37	66	42.37	101	42.37	79	42.37	55	42.37	51
42.4	81	42.4	91	42.4	58	42.4	60	42.4	49
42.43	66	42.43	91	42.43	61	42.43	64	42.43	56
42.46	79	42.46	92	42.46	71	42.46	91	42.46	56
42.49	77	42.49	107	42.49	63	42.49	52	42.49	48
42.52	70	42.52	105	42.52	62	42.52	75	42.52	51
42.55	96	42.55	89	42.55	60	42.55	51	42.55	50
42.58	84	42.58	88	42.58	64	42.58	56	42.58	52
42.61	75	42.61	85	42.61	59	42.61	70	42.61	46
42.64	78	42.64	103	42.64	64	42.64	53	42.64	53
42.67	66	42.67	82	42.67	69	42.67	61	42.67	57
42.7	84	42.7	81	42.7	76	42.7	64	42.7	59
42.73	75	42.73	81	42.73	55	42.73	73	42.73	68
42.76	77	42.76	79	42.76	71	42.76	54	42.76	52
42.79	83	42.79	103	42.79	49	42.79	62	42.79	65
42.82	69	42.82	82	42.82	50	42.82	70	42.82	64
42.85	90	42.85	89	42.85	68	42.85	57	42.85	51
42.88	80	42.88	98	42.88	67	42.88	65	42.88	67
42.91	81	42.91	90	42.91	77	42.91	75	42.91	87
42.94	87	42.94	88	42.94	68	42.94	62	42.94	76
42.97	83	42.97	94	42.97	70	42.97	55	42.97	70
43	88	43	110	43	44	43	70	43	55
43.03	73	43.03	64	43.03	85	43.03	68	43.03	59
43.06	81	43.06	90	43.06	82	43.06	61	43.06	67
43.09	71	43.09	89	43.09	72	43.09	68	43.09	49
43.12	97	43.12	87	43.12	71	43.12	42	43.12	52
43.15	70	43.15	96	43.15	60	43.15	45	43.15	68
43.18	71	43.18	96	43.18	57	43.18	72	43.18	60
43.21	89	43.21	93	43.21	73	43.21	53	43.21	67
43.24	83	43.24	80	43.24	86	43.24	58	43.24	65
43.27	63	43.27	99	43.27	61	43.27	51	43.27	51
43.3	81	43.3	77	43.3	48	43.3	56	43.3	54
43.33	68	43.33	100	43.33	71	43.33	69	43.33	57
43.36	74	43.36	85	43.36	64	43.36	73	43.36	62
43.39	82	43.39	92	43.39	63	43.39	59	43.39	52
43.42	76	43.42	95	43.42	64	43.42	53	43.42	58
43.45	73	43.45	80	43.45	57	43.45	72	43.45	61
43.48	71	43.48	97	43.48	69	43.48	72	43.48	60
43.51	67	43.51	98	43.51	55	43.51	76	43.51	55
43.54	58	43.54	110	43.54	61	43.54	64	43.54	56
43.57	56	43.57	89	43.57	54	43.57	53	43.57	48
43.6	75	43.6	93	43.6	72	43.6	69	43.6	44
43.63	77	43.63	73	43.63	44	43.63	50	43.63	60
43.66	68	43.66	87	43.66	66	43.66	73	43.66	49
43.69	78	43.69	72	43.69	62	43.69	67	43.69	56
43.72	71	43.72	87	43.72	69	43.72	62	43.72	59
43.75	76	43.75	75	43.75	69	43.75	63	43.75	47
43.78	58	43.78	83	43.78	51	43.78	72	43.78	45
43.81	67	43.81	98	43.81	72	43.81	71	43.81	59
43.84	60	43.84	89	43.84	58	43.84	66	43.84	60
43.87	73	43.87	84	43.87	56	43.87	46	43.87	63
43.9	68	43.9	91	43.9	61	43.9	82	43.9	61
43.93	68	43.93	91	43.93	60	43.93	65	43.93	60
43.96	68	43.96	76	43.96	58	43.96	71	43.96	56
43.99	77	43.99	87	43.99	60	43.99	50	43.99	51
44.02	81	44.02	90	44.02	72	44.02	62	44.02	47
44.05	84	44.05	80	44.05	51	44.05	55	44.05	50
44.08	69	44.08	90	44.08	66	44.08	64	44.08	67
44.11	68	44.11	77	44.11	73	44.11	59	44.11	58
44.14	79	44.14	95	44.14	69	44.14	67	44.14	56
44.17	74	44.17	79	44.17	75	44.17	64	44.17	43
44.2	61	44.2	105	44.2	58	44.2	66	44.2	56
44.23	64	44.23	85	44.23	79	44.23	64	44.23	62
44.26	68	44.26	83	44.26	62	44.26	53	44.26	52
44.29	82	44.29	79	44.29	73	44.29	67	44.29	58
44.32	74	44.32	86	44.32	70	44.32	69	44.32	58
44.35	83	44.35	87	44.35	65	44.35	54	44.35	45
44.38	69	44.38	93	44.38	67	44.38	71	44.38	61
44.41	54	44.41	103	44.41	75	44.41	66	44.41	71
44.44	74	44.44	83	44.44	70	44.44	71	44.44	67
44.47	71	44.47	76	44.47	52	44.47	72	44.47	92
44.5	79	44.5	96	44.5	70	44.5	73	44.5	40
44.53	74	44.53	96	44.53	71	44.53	76	44.53	62
44.56	74	44.56	95	44.56	51	44.56	85	44.56	66
44.59	71	44.59	76	44.59	60	44.59	72	44.59	60
44.62	72	44.62	101	44.62	57	44.62	81	44.62	61
44.65	69	44.65	72	44.65	80	44.65	70	44.65	52
44.68	82	44.68	85	44.68	74	44.68	66	44.68	65
44.71	66	44.71	72	44.71	84	44.71	54	44.71	55
44.74	68	44.74	94	44.74	67	44.74	73	44.74	71
44.77	78	44.77	82	44.77	84	44.77	60	44.77	69
44.8	65	44.8	109	44.8	70	44.8	71	44.8	54
44.83	62	44.83	79	44.83	92	44.83	71	44.83	62
44.86	64	44.86	79	44.86	95	44.86	78	44.86	76
44.89	73	44.89	87	44.89	63	44.89	63	44.89	65
44.92	91	44.92	79	44.92	73	44.92	76	44.92	63
44.95	56	44.95	96	44.95	76	44.95	65	44.95	62
44.98	59	44.98	74	44.98	78	44.98	67	44.98	49
45.01	63	45.01	65	45.01	70	45.01	60	45.01	56
45.04	54	45.04	89	45.04	64	45.04	66	45.04	67
45.07	70	45.07	95	45.07	62	45.07	89	45.07	74
45.1	65	45.1	99	45.1	61	45.1	72	45.1	59
45.13	65	45.13	80	45.13	67	45.13	68	45.13	72
45.16	95	45.16	76	45.16	80	45.16	82	45.16	58
45.19	71	45.19	80	45.19	70	45.19	67	45.19	46
45.22	62	45.22	69	45.22	66	45.22	47	45.22	49
45.25	73	45.25	80	45.25	66	45.25	76	45.25	61
45.28	74	45.28	86	45.28	86	45.28	54	45.28	60
45.31	56	45.31	77	45.31	74	45.31	64	45.31	47
45.34	75	45.34	85	45.34	63	45.34	80	45.34	59
45.37	59	45.37	85	45.37	63	45.37	56	45.37	69
45.4	72	45.4	90	45.4	70	45.4	73	45.4	65
45.43	75	45.43	67	45.43	74	45.43	80	45.43	62
45.46	68	45.46	89	45.46	60	45.46	76	45.46	43
45.49	79	45.49	77	45.49	74	45.49	69	45.49	69
45.52	70	45.52	93	45.52	55	45.52	78	45.52	69
45.55	83	45.55	87	45.55	77	45.55	74	45.55	58
45.58	72	45.58	90	45.58	73	45.58	78	45.58	63
45.61	66	45.61	76	45.61	78	45.61	71	45.61	56
45.64	67	45.64	87	45.64	79	45.64	75	45.64	65
45.67	71	45.67	88	45.67	67	45.67	62	45.67	49
45.7	73	45.7	64	45.7	70	45.7	78	45.7	67
45.73	67	45.73	78	45.73	84	45.73	68	45.73	52
45.76	80	45.76	84	45.76	52	45.76	64	45.76	67
45.79	82	45.79	75	45.79	75	45.79	67	45.79	65
45.82	75	45.82	94	45.82	79	45.82	61	45.82	57
45.85	72	45.85	90	45.85	62	45.85	75	45.85	58
45.88	76	45.88	81	45.88	64	45.88	74	45.88	49
45.91	70	45.91	89	45.91	73	45.91	78	45.91	62
45.94	63	45.94	78	45.94	78	45.94	64	45.94	59
45.97	81	45.97	84	45.97	61	45.97	51	45.97	55
46	51	46	102	46	72	46	58	46	48
46.03	76	46.03	93	46.03	55	46.03	67	46.03	65
46.06	67	46.06	75	46.06	64	46.06	54	46.06	58
46.09	76	46.09	82	46.09	63	46.09	74	46.09	65
46.12	68	46.12	91	46.12	75	46.12	66	46.12	53
46.15	61	46.15	68	46.15	56	46.15	63	46.15	49
46.18	77	46.18	79	46.18	63	46.18	70	46.18	51
46.21	65	46.21	85	46.21	51	46.21	62	46.21	59
46.24	60	46.24	71	46.24	68	46.24	76	46.24	62
46.27	71	46.27	85	46.27	68	46.27	73	46.27	45
46.3	79	46.3	69	46.3	62	46.3	62	46.3	54
46.33	68	46.33	88	46.33	73	46.33	54	46.33	49
46.36	73	46.36	86	46.36	65	46.36	51	46.36	67
46.39	69	46.39	82	46.39	77	46.39	68	46.39	49
46.42	63	46.42	69	46.42	59	46.42	50	46.42	57
46.45	72	46.45	71	46.45	57	46.45	63	46.45	60
46.48	73	46.48	78	46.48	71	46.48	72	46.48	55
46.51	56	46.51	85	46.51	50	46.51	50	46.51	72
46.54	65	46.54	67	46.54	62	46.54	66	46.54	64
46.57	77	46.57	73	46.57	71	46.57	64	46.57	51
46.6	69	46.6	72	46.6	55	46.6	56	46.6	64
46.63	61	46.63	64	46.63	74	46.63	75	46.63	60
46.66	72	46.66	79	46.66	78	46.66	55	46.66	58
46.69	56	46.69	74	46.69	87	46.69	67	46.69	48
46.72	53	46.72	71	46.72	64	46.72	68	46.72	59
46.75	77	46.75	70	46.75	65	46.75	64	46.75	42
46.78	61	46.78	90	46.78	65	46.78	72	46.78	61
46.81	84	46.81	73	46.81	71	46.81	63	46.81	52
46.84	63	46.84	58	46.84	76	46.84	66	46.84	69
46.87	76	46.87	90	46.87	76	46.87	83	46.87	69
46.9	63	46.9	71	46.9	73	46.9	69	46.9	67
46.93	81	46.93	69	46.93	78	46.93	72	46.93	59
46.96	51	46.96	81	46.96	65	46.96	54	46.96	64
46.99	70	46.99	79	46.99	77	46.99	74	46.99	54
47.02	69	47.02	71	47.02	90	47.02	63	47.02	50
47.05	58	47.05	77	47.05	75	47.05	83	47.05	61
47.08	72	47.08	70	47.08	64	47.08	76	47.08	74
47.11	71	47.11	78	47.11	75	47.11	69	47.11	87
47.14	72	47.14	77	47.14	75	47.14	65	47.14	76
47.17	60	47.17	69	47.17	67	47.17	75	47.17	70
47.2	62	47.2	84	47.2	68	47.2	74	47.2	71
47.23	59	47.23	77	47.23	68	47.23	75	47.23	62
47.26	75	47.26	77	47.26	58	47.26	80	47.26	95
47.29	74	47.29	66	47.29	61	47.29	75	47.29	64
47.32	69	47.32	76	47.32	56	47.32	64	47.32	96
47.35	51	47.35	59	47.35	61	47.35	69	47.35	73
47.38	73	47.38	84	47.38	65	47.38	54	47.38	86
47.41	63	47.41	87	47.41	79	47.41	58	47.41	73
47.44	63	47.44	70	47.44	73	47.44	77	47.44	80
47.47	54	47.47	64	47.47	65	47.47	59	47.47	67
47.5	64	47.5	71	47.5	72	47.5	70	47.5	73
47.53	65	47.53	67	47.53	73	47.53	63	47.53	53
47.56	55	47.56	59	47.56	55	47.56	70	47.56	54
47.59	62	47.59	76	47.59	57	47.59	65	47.59	59
47.62	68	47.62	87	47.62	76	47.62	56	47.62	60
47.65	61	47.65	63	47.65	71	47.65	61	47.65	58
47.68	50	47.68	66	47.68	56	47.68	50	47.68	54
47.71	49	47.71	83	47.71	66	47.71	68	47.71	54
47.74	68	47.74	68	47.74	68	47.74	67	47.74	58
47.77	51	47.77	71	47.77	77	47.77	57	47.77	58
47.8	60	47.8	85	47.8	62	47.8	63	47.8	58
47.83	54	47.83	67	47.83	74	47.83	59	47.83	58
47.86	63	47.86	90	47.86	60	47.86	67	47.86	57
47.89	66	47.89	85	47.89	77	47.89	76	47.89	51
47.92	71	47.92	76	47.92	64	47.92	49	47.92	66
47.95	64	47.95	67	47.95	72	47.95	64	47.95	62
47.98	56	47.98	63	47.98	59	47.98	65	47.98	68
48.01	72	48.01	75	48.01	74	48.01	87	48.01	76
48.04	68	48.04	87	48.04	83	48.04	74	48.04	63
48.07	62	48.07	78	48.07	62	48.07	73	48.07	58
48.1	63	48.1	87	48.1	65	48.1	71	48.1	66
48.13	50	48.13	84	48.13	62	48.13	65	48.13	79
48.16	70	48.16	79	48.16	57	48.16	56	48.16	79
48.19	50	48.19	67	48.19	80	48.19	83	48.19	70
48.22	52	48.22	69	48.22	63	48.22	56	48.22	84
48.25	67	48.25	69	48.25	64	48.25	71	48.25	69
48.28	54	48.28	68	48.28	61	48.28	89	48.28	83
48.31	66	48.31	80	48.31	71	48.31	64	48.31	73
48.34	63	48.34	77	48.34	59	48.34	61	48.34	75
48.37	57	48.37	69	48.37	64	48.37	65	48.37	80
48.4	69	48.4	63	48.4	59	48.4	76	48.4	69
48.43	80	48.43	68	48.43	68	48.43	58	48.43	74
48.46	59	48.46	70	48.46	61	48.46	65	48.46	73
48.49	72	48.49	67	48.49	61	48.49	65	48.49	47
48.52	61	48.52	58	48.52	48	48.52	52	48.52	50
48.55	75	48.55	91	48.55	48	48.55	64	48.55	49
48.58	51	48.58	71	48.58	64	48.58	56	48.58	45
48.61	61	48.61	68	48.61	59	48.61	64	48.61	60
48.64	58	48.64	55	48.64	48	48.64	61	48.64	55
48.67	56	48.67	62	48.67	49	48.67	53	48.67	47
48.7	64	48.7	78	48.7	57	48.7	55	48.7	52
48.73	48	48.73	80	48.73	64	48.73	52	48.73	54
48.76	66	48.76	74	48.76	66	48.76	76	48.76	59
48.79	67	48.79	85	48.79	67	48.79	59	48.79	52
48.82	62	48.82	73	48.82	48	48.82	56	48.82	46
48.85	63	48.85	68	48.85	58	48.85	71	48.85	46
48.88	57	48.88	65	48.88	66	48.88	62	48.88	59
48.91	72	48.91	68	48.91	65	48.91	60	48.91	56
48.94	61	48.94	59	48.94	50	48.94	69	48.94	45
48.97	59	48.97	68	48.97	62	48.97	60	48.97	57
49	54	49	68	49	54	49	57	49	53
49.03	60	49.03	72	49.03	66	49.03	63	49.03	60
49.06	57	49.06	67	49.06	58	49.06	52	49.06	62
49.09	56	49.09	55	49.09	52	49.09	49	49.09	65
49.12	70	49.12	80	49.12	51	49.12	64	49.12	44
49.15	60	49.15	72	49.15	59	49.15	56	49.15	37
49.18	64	49.18	65	49.18	49	49.18	55	49.18	66
49.21	65	49.21	64	49.21	59	49.21	50	49.21	49
49.24	56	49.24	78	49.24	70	49.24	54	49.24	54
49.27	62	49.27	71	49.27	59	49.27	60	49.27	51
49.3	54	49.3	74	49.3	59	49.3	56	49.3	46
49.33	68	49.33	60	49.33	55	49.33	61	49.33	52
49.36	53	49.36	64	49.36	61	49.36	59	49.36	44
49.39	52	49.39	96	49.39	53	49.39	66	49.39	39
49.42	54	49.42	70	49.42	66	49.42	69	49.42	47
49.45	59	49.45	55	49.45	47	49.45	65	49.45	47
49.48	38	49.48	69	49.48	56	49.48	60	49.48	51
49.51	73	49.51	63	49.51	62	49.51	58	49.51	36
49.54	52	49.54	78	49.54	42	49.54	55	49.54	46
49.57	63	49.57	64	49.57	43	49.57	60	49.57	57
49.6	58	49.6	68	49.6	54	49.6	46	49.6	49
49.63	57	49.63	68	49.63	54	49.63	53	49.63	45
49.66	53	49.66	64	49.66	50	49.66	57	49.66	41
49.69	62	49.69	76	49.69	57	49.69	59	49.69	57
49.72	55	49.72	77	49.72	55	49.72	60	49.72	44
49.75	51	49.75	66	49.75	61	49.75	46	49.75	46
49.78	47	49.78	70	49.78	55	49.78	48	49.78	44
49.81	60	49.81	73	49.81	59	49.81	52	49.81	56
49.84	44	49.84	54	49.84	51	49.84	66	49.84	56
49.87	56	49.87	68	49.87	56	49.87	67	49.87	47
49.9	46	49.9	84	49.9	56	49.9	50	49.9	46
49.93	57	49.93	65	49.93	61	49.93	53	49.93	55
49.96	54	49.96	64	49.96	50	49.96	69	49.96	26
49.99	63	49.99	51	49.99	54	49.99	68	49.99	53
50	42	50	70	50	56	50	56	50	55

## Sheet: after foaming
PLLA-0		PLLA/PDMS-0		PLLA/PDMS-4		PLLA/PDMS-8		PLLA/PDMS-12
10	53	10	87	10	49	10	36	10	42
10.03	51	10.03	81	10.03	47	10.03	42	10.03	43
10.06	55	10.06	84	10.06	45	10.06	35	10.06	30
10.09	55	10.09	68	10.09	48	10.09	40	10.09	40
10.12	58	10.12	69	10.12	58	10.12	44	10.12	48
10.15	55	10.15	89	10.15	53	10.15	47	10.15	43
10.18	60	10.18	64	10.18	48	10.18	51	10.18	42
10.21	47	10.21	65	10.21	36	10.21	34	10.21	42
10.24	59	10.24	75	10.24	51	10.24	35	10.24	38
10.27	43	10.27	71	10.27	49	10.27	53	10.27	43
10.3	48	10.3	82	10.3	47	10.3	37	10.3	43
10.33	49	10.33	69	10.33	49	10.33	35	10.33	33
10.36	55	10.36	62	10.36	49	10.36	44	10.36	45
10.39	48	10.39	71	10.39	46	10.39	48	10.39	39
10.42	54	10.42	70	10.42	48	10.42	50	10.42	40
10.45	59	10.45	82	10.45	66	10.45	45	10.45	41
10.48	55	10.48	76	10.48	47	10.48	47	10.48	35
10.51	57	10.51	72	10.51	61	10.51	41	10.51	41
10.54	65	10.54	71	10.54	57	10.54	56	10.54	56
10.57	55	10.57	73	10.57	62	10.57	47	10.57	39
10.6	46	10.6	82	10.6	57	10.6	67	10.6	62
10.63	44	10.63	69	10.63	59	10.63	39	10.63	53
10.66	59	10.66	92	10.66	55	10.66	62	10.66	50
10.69	69	10.69	84	10.69	53	10.69	42	10.69	52
10.72	66	10.72	86	10.72	47	10.72	42	10.72	50
10.75	70	10.75	75	10.75	59	10.75	45	10.75	36
10.78	59	10.78	75	10.78	49	10.78	48	10.78	50
10.81	53	10.81	79	10.81	52	10.81	52	10.81	52
10.84	60	10.84	70	10.84	45	10.84	45	10.84	36
10.87	58	10.87	77	10.87	55	10.87	53	10.87	59
10.9	54	10.9	85	10.9	70	10.9	55	10.9	43
10.93	57	10.93	99	10.93	59	10.93	50	10.93	50
10.96	64	10.96	76	10.96	65	10.96	43	10.96	41
10.99	70	10.99	82	10.99	58	10.99	47	10.99	43
11.02	72	11.02	100	11.02	65	11.02	49	11.02	58
11.05	59	11.05	103	11.05	59	11.05	43	11.05	49
11.08	70	11.08	102	11.08	72	11.08	40	11.08	51
11.11	62	11.11	85	11.11	52	11.11	56	11.11	53
11.14	58	11.14	79	11.14	60	11.14	71	11.14	55
11.17	76	11.17	111	11.17	57	11.17	53	11.17	51
11.2	66	11.2	89	11.2	59	11.2	39	11.2	46
11.23	71	11.23	121	11.23	81	11.23	54	11.23	52
11.26	70	11.26	94	11.26	73	11.26	63	11.26	60
11.29	53	11.29	80	11.29	45	11.29	60	11.29	49
11.32	68	11.32	89	11.32	78	11.32	44	11.32	59
11.35	62	11.35	92	11.35	80	11.35	60	11.35	59
11.38	74	11.38	92	11.38	66	11.38	60	11.38	62
11.41	72	11.41	100	11.41	68	11.41	59	11.41	53
11.44	56	11.44	106	11.44	67	11.44	62	11.44	55
11.47	70	11.47	91	11.47	81	11.47	51	11.47	46
11.5	81	11.5	99	11.5	72	11.5	51	11.5	58
11.53	82	11.53	101	11.53	72	11.53	62	11.53	54
11.56	86	11.56	93	11.56	73	11.56	58	11.56	45
11.59	74	11.59	102	11.59	61	11.59	53	11.59	59
11.62	67	11.62	93	11.62	80	11.62	65	11.62	72
11.65	78	11.65	106	11.65	68	11.65	58	11.65	54
11.68	60	11.68	101	11.68	88	11.68	58	11.68	67
11.71	69	11.71	98	11.71	78	11.71	52	11.71	70
11.74	92	11.74	106	11.74	85	11.74	56	11.74	65
11.77	93	11.77	110	11.77	91	11.77	56	11.77	65
11.8	81	11.8	107	11.8	83	11.8	69	11.8	57
11.83	73	11.83	127	11.83	65	11.83	71	11.83	59
11.86	93	11.86	124	11.86	93	11.86	72	11.86	57
11.89	92	11.89	119	11.89	78	11.89	68	11.89	56
11.92	69	11.92	127	11.92	87	11.92	66	11.92	63
11.95	76	11.95	110	11.95	83	11.95	77	11.95	73
11.98	77	11.98	111	11.98	77	11.98	72	11.98	54
12.01	79	12.01	130	12.01	94	12.01	78	12.01	61
12.04	82	12.04	118	12.04	84	12.04	70	12.04	49
12.07	102	12.07	119	12.07	98	12.07	63	12.07	59
12.1	92	12.1	126	12.1	85	12.1	73	12.1	69
12.13	105	12.13	143	12.13	93	12.13	87	12.13	72
12.16	78	12.16	120	12.16	100	12.16	73	12.16	67
12.19	107	12.19	133	12.19	86	12.19	81	12.19	57
12.22	101	12.22	134	12.22	82	12.22	70	12.22	70
12.25	90	12.25	162	12.25	76	12.25	62	12.25	62
12.28	99	12.28	127	12.28	109	12.28	82	12.28	72
12.31	98	12.31	126	12.31	98	12.31	85	12.31	59
12.34	89	12.34	137	12.34	91	12.34	66	12.34	74
12.37	108	12.37	142	12.37	84	12.37	101	12.37	71
12.4	93	12.4	130	12.4	103	12.4	77	12.4	87
12.43	99	12.43	135	12.43	89	12.43	72	12.43	69
12.46	110	12.46	138	12.46	101	12.46	86	12.46	57
12.49	103	12.49	122	12.49	107	12.49	76	12.49	67
12.52	117	12.52	144	12.52	98	12.52	61	12.52	77
12.55	110	12.55	159	12.55	107	12.55	81	12.55	79
12.58	102	12.58	137	12.58	107	12.58	74	12.58	55
12.61	91	12.61	131	12.61	113	12.61	82	12.61	59
12.64	109	12.64	97	12.64	102	12.64	72	12.64	71
12.67	106	12.67	135	12.67	82	12.67	72	12.67	64
12.7	111	12.7	128	12.7	81	12.7	87	12.7	77
12.73	89	12.73	111	12.73	99	12.73	80	12.73	79
12.76	103	12.76	130	12.76	98	12.76	84	12.76	77
12.79	108	12.79	150	12.79	102	12.79	79	12.79	87
12.82	93	12.82	124	12.82	102	12.82	75	12.82	74
12.85	98	12.85	131	12.85	93	12.85	83	12.85	83
12.88	102	12.88	138	12.88	96	12.88	91	12.88	83
12.91	102	12.91	134	12.91	103	12.91	81	12.91	104
12.94	115	12.94	155	12.94	89	12.94	89	12.94	68
12.97	99	12.97	146	12.97	131	12.97	87	12.97	77
13	109	13	128	13	111	13	97	13	103
13.03	95	13.03	135	13.03	110	13.03	83	13.03	75
13.06	117	13.06	132	13.06	107	13.06	87	13.06	101
13.09	117	13.09	141	13.09	119	13.09	104	13.09	77
13.12	100	13.12	116	13.12	114	13.12	80	13.12	93
13.15	96	13.15	125	13.15	126	13.15	89	13.15	100
13.18	92	13.18	146	13.18	135	13.18	86	13.18	99
13.21	103	13.21	156	13.21	128	13.21	103	13.21	82
13.24	109	13.24	149	13.24	126	13.24	106	13.24	89
13.27	104	13.27	139	13.27	118	13.27	107	13.27	87
13.3	128	13.3	133	13.3	132	13.3	100	13.3	101
13.33	101	13.33	150	13.33	118	13.33	112	13.33	83
13.36	110	13.36	126	13.36	134	13.36	103	13.36	83
13.39	108	13.39	135	13.39	128	13.39	98	13.39	98
13.42	112	13.42	117	13.42	133	13.42	98	13.42	101
13.45	114	13.45	130	13.45	114	13.45	87	13.45	91
13.48	134	13.48	141	13.48	143	13.48	105	13.48	103
13.51	126	13.51	168	13.51	135	13.51	117	13.51	91
13.54	106	13.54	156	13.54	128	13.54	99	13.54	83
13.57	107	13.57	140	13.57	129	13.57	109	13.57	87
13.6	115	13.6	167	13.6	127	13.6	107	13.6	94
13.63	97	13.63	137	13.63	133	13.63	110	13.63	88
13.66	126	13.66	156	13.66	132	13.66	119	13.66	111
13.69	110	13.69	146	13.69	145	13.69	100	13.69	107
13.72	99	13.72	142	13.72	157	13.72	120	13.72	100
13.75	112	13.75	164	13.75	168	13.75	116	13.75	91
13.78	113	13.78	160	13.78	159	13.78	138	13.78	117
13.81	135	13.81	145	13.81	150	13.81	138	13.81	111
13.84	117	13.84	157	13.84	151	13.84	118	13.84	120
13.87	118	13.87	148	13.87	147	13.87	130	13.87	123
13.9	120	13.9	151	13.9	165	13.9	121	13.9	110
13.93	110	13.93	152	13.93	141	13.93	136	13.93	136
13.96	104	13.96	148	13.96	137	13.96	136	13.96	142
13.99	132	13.99	165	13.99	145	13.99	114	13.99	137
14.02	129	14.02	148	14.02	150	14.02	139	14.02	136
14.05	136	14.05	151	14.05	169	14.05	141	14.05	115
14.08	106	14.08	161	14.08	153	14.08	140	14.08	129
14.11	104	14.11	167	14.11	170	14.11	143	14.11	132
14.14	132	14.14	191	14.14	175	14.14	156	14.14	136
14.17	131	14.17	163	14.17	183	14.17	150	14.17	134
14.2	142	14.2	161	14.2	179	14.2	133	14.2	119
14.23	133	14.23	197	14.23	220	14.23	135	14.23	159
14.26	127	14.26	175	14.26	190	14.26	149	14.26	149
14.29	153	14.29	188	14.29	192	14.29	167	14.29	133
14.32	131	14.32	197	14.32	212	14.32	156	14.32	154
14.35	130	14.35	169	14.35	187	14.35	157	14.35	140
14.38	142	14.38	198	14.38	200	14.38	177	14.38	158
14.41	132	14.41	187	14.41	195	14.41	183	14.41	136
14.44	144	14.44	179	14.44	211	14.44	168	14.44	155
14.47	133	14.47	191	14.47	235	14.47	165	14.47	183
14.5	137	14.5	182	14.5	205	14.5	181	14.5	182
14.53	172	14.53	177	14.53	212	14.53	181	14.53	168
14.56	152	14.56	192	14.56	227	14.56	174	14.56	155
14.59	158	14.59	182	14.59	217	14.59	211	14.59	156
14.62	178	14.62	171	14.62	235	14.62	209	14.62	187
14.65	145	14.65	217	14.65	254	14.65	212	14.65	164
14.68	172	14.68	155	14.68	240	14.68	217	14.68	187
14.71	142	14.71	167	14.71	273	14.71	244	14.71	195
14.74	180	14.74	189	14.74	275	14.74	198	14.74	181
14.77	156	14.77	172	14.77	246	14.77	195	14.77	209
14.8	171	14.8	190	14.8	251	14.8	207	14.8	186
14.83	156	14.83	187	14.83	259	14.83	189	14.83	174
14.86	189	14.86	148	14.86	252	14.86	255	14.86	196
14.89	162	14.89	178	14.89	260	14.89	228	14.89	178
14.92	139	14.92	187	14.92	267	14.92	243	14.92	202
14.95	152	14.95	179	14.95	264	14.95	232	14.95	184
14.98	171	14.98	193	14.98	280	14.98	237	14.98	199
15.01	176	15.01	196	15.01	279	15.01	259	15.01	211
15.04	163	15.04	198	15.04	289	15.04	257	15.04	207
15.07	172	15.07	177	15.07	298	15.07	243	15.07	214
15.1	177	15.1	195	15.1	271	15.1	243	15.1	194
15.13	143	15.13	185	15.13	254	15.13	236	15.13	250
15.16	147	15.16	170	15.16	254	15.16	273	15.16	225
15.19	177	15.19	168	15.19	276	15.19	242	15.19	261
15.22	159	15.22	169	15.22	284	15.22	289	15.22	254
15.25	162	15.25	217	15.25	295	15.25	247	15.25	278
15.28	140	15.28	180	15.28	280	15.28	265	15.28	296
15.31	178	15.31	184	15.31	291	15.31	266	15.31	277
15.34	154	15.34	163	15.34	311	15.34	281	15.34	293
15.37	175	15.37	205	15.37	269	15.37	326	15.37	299
15.4	163	15.4	184	15.4	278	15.4	307	15.4	325
15.43	165	15.43	188	15.43	311	15.43	299	15.43	364
15.46	150	15.46	199	15.46	312	15.46	364	15.46	340
15.49	184	15.49	218	15.49	340	15.49	372	15.49	355
15.52	162	15.52	176	15.52	336	15.52	354	15.52	397
15.55	149	15.55	209	15.55	368	15.55	352	15.55	418
15.58	175	15.58	216	15.58	347	15.58	379	15.58	432
15.61	135	15.61	210	15.61	342	15.61	446	15.61	511
15.64	180	15.64	249	15.64	418	15.64	401	15.64	549
15.67	168	15.67	234	15.67	396	15.67	466	15.67	530
15.7	154	15.7	267	15.7	405	15.7	480	15.7	622
15.73	192	15.73	238	15.73	452	15.73	525	15.73	610
15.76	175	15.76	227	15.76	430	15.76	574	15.76	700
15.79	169	15.79	258	15.79	476	15.79	584	15.79	778
15.82	169	15.82	278	15.82	483	15.82	643	15.82	793
15.85	171	15.85	282	15.85	506	15.85	685	15.85	912
15.88	168	15.88	283	15.88	609	15.88	734	15.88	988
15.91	186	15.91	308	15.91	557	15.91	797	15.91	1086
15.94	211	15.94	313	15.94	646	15.94	874	15.94	1162
15.97	170	15.97	323	15.97	698	15.97	929	15.97	1337
16	192	16	374	16	783	16	1023	16	1427
16.03	215	16.03	400	16.03	809	16.03	1096	16.03	1636
16.06	220	16.06	443	16.06	864	16.06	1197	16.06	1719
16.09	195	16.09	459	16.09	886	16.09	1298	16.09	1848
16.12	242	16.12	489	16.12	993	16.12	1465	16.12	2023
16.15	245	16.15	535	16.15	1100	16.15	1562	16.15	2153
16.18	227	16.18	544	16.18	1182	16.18	1736	16.18	2260
16.21	250	16.21	618	16.21	1233	16.21	1873	16.21	2425
16.24	327	16.24	626	16.24	1461	16.24	1956	16.24	2598
16.27	316	16.27	658	16.27	1502	16.27	2258	16.27	2696
16.3	336	16.3	721	16.3	1694	16.3	2443	16.3	2945
16.33	391	16.33	745	16.33	1832	16.33	2659	16.33	3011
16.36	371	16.36	766	16.36	1903	16.36	2908	16.36	3057
16.39	412	16.39	738	16.39	2064	16.39	3014	16.39	3128
16.42	442	16.42	829	16.42	2266	16.42	3206	16.42	3149
16.45	495	16.45	805	16.45	2336	16.45	3421	16.45	3173
16.48	530	16.48	787	16.48	2429	16.48	3677	16.48	3210
16.51	562	16.51	743	16.51	2517	16.51	3775	16.51	3156
16.54	665	16.54	768	16.54	2684	16.54	3935	16.54	3145
16.57	686	16.57	721	16.57	2627	16.57	4175	16.57	2981
16.6	724	16.6	705	16.6	2846	16.6	4300	16.6	2917
16.63	759	16.63	724	16.63	2841	16.63	4257	16.63	2833
16.66	782	16.66	637	16.66	2873	16.66	4232	16.66	2692
16.69	853	16.69	611	16.69	2824	16.69	4384	16.69	2463
16.72	771	16.72	622	16.72	2763	16.72	4332	16.72	2238
16.75	829	16.75	571	16.75	2659	16.75	4025	16.75	2157
16.78	826	16.78	530	16.78	2527	16.78	3963	16.78	1996
16.81	816	16.81	486	16.81	2444	16.81	3739	16.81	1756
16.84	743	16.84	511	16.84	2309	16.84	3565	16.84	1556
16.87	702	16.87	452	16.87	2139	16.87	3288	16.87	1403
16.9	713	16.9	407	16.9	2030	16.9	3060	16.9	1234
16.93	689	16.93	432	16.93	1804	16.93	2903	16.93	1151
16.96	670	16.96	368	16.96	1674	16.96	2679	16.96	989
16.99	644	16.99	394	16.99	1549	16.99	2300	16.99	938
17.02	580	17.02	321	17.02	1384	17.02	2191	17.02	828
17.05	553	17.05	334	17.05	1228	17.05	1832	17.05	715
17.08	486	17.08	265	17.08	1106	17.08	1682	17.08	678
17.11	455	17.11	258	17.11	1017	17.11	1434	17.11	573
17.14	415	17.14	289	17.14	929	17.14	1349	17.14	504
17.17	413	17.17	261	17.17	889	17.17	1207	17.17	456
17.2	398	17.2	247	17.2	763	17.2	1028	17.2	440
17.23	377	17.23	230	17.23	709	17.23	992	17.23	395
17.26	357	17.26	271	17.26	657	17.26	919	17.26	329
17.29	317	17.29	234	17.29	594	17.29	746	17.29	351
17.32	294	17.32	217	17.32	531	17.32	703	17.32	290
17.35	260	17.35	204	17.35	528	17.35	603	17.35	278
17.38	247	17.38	212	17.38	547	17.38	579	17.38	251
17.41	245	17.41	209	17.41	453	17.41	537	17.41	293
17.44	232	17.44	238	17.44	376	17.44	506	17.44	257
17.47	240	17.47	205	17.47	416	17.47	444	17.47	232
17.5	238	17.5	201	17.5	413	17.5	441	17.5	233
17.53	235	17.53	195	17.53	378	17.53	447	17.53	237
17.56	212	17.56	217	17.56	327	17.56	392	17.56	213
17.59	190	17.59	190	17.59	316	17.59	325	17.59	184
17.62	188	17.62	218	17.62	309	17.62	351	17.62	203
17.65	187	17.65	191	17.65	303	17.65	335	17.65	204
17.68	185	17.68	189	17.68	291	17.68	288	17.68	201
17.71	190	17.71	158	17.71	314	17.71	289	17.71	171
17.74	181	17.74	220	17.74	310	17.74	275	17.74	170
17.77	167	17.77	193	17.77	290	17.77	294	17.77	168
17.8	192	17.8	192	17.8	305	17.8	248	17.8	155
17.83	163	17.83	208	17.83	271	17.83	231	17.83	160
17.86	168	17.86	193	17.86	268	17.86	257	17.86	166
17.89	168	17.89	208	17.89	271	17.89	248	17.89	134
17.92	170	17.92	189	17.92	253	17.92	243	17.92	151
17.95	189	17.95	172	17.95	271	17.95	223	17.95	150
17.98	161	17.98	181	17.98	257	17.98	232	17.98	139
18.01	180	18.01	184	18.01	227	18.01	226	18.01	123
18.04	147	18.04	206	18.04	257	18.04	209	18.04	129
18.07	173	18.07	211	18.07	246	18.07	205	18.07	133
18.1	172	18.1	204	18.1	217	18.1	196	18.1	128
18.13	171	18.13	181	18.13	212	18.13	199	18.13	110
18.16	180	18.16	195	18.16	238	18.16	175	18.16	99
18.19	186	18.19	237	18.19	211	18.19	171	18.19	116
18.22	162	18.22	203	18.22	212	18.22	204	18.22	136
18.25	184	18.25	197	18.25	188	18.25	184	18.25	138
18.28	173	18.28	249	18.28	201	18.28	168	18.28	95
18.31	181	18.31	260	18.31	188	18.31	165	18.31	129
18.34	174	18.34	237	18.34	204	18.34	155	18.34	127
18.37	159	18.37	263	18.37	202	18.37	190	18.37	127
18.4	193	18.4	251	18.4	184	18.4	141	18.4	124
18.43	178	18.43	237	18.43	214	18.43	180	18.43	103
18.46	199	18.46	264	18.46	225	18.46	157	18.46	112
18.49	166	18.49	260	18.49	195	18.49	170	18.49	111
18.52	194	18.52	312	18.52	186	18.52	153	18.52	119
18.55	186	18.55	270	18.55	182	18.55	154	18.55	118
18.58	203	18.58	266	18.58	197	18.58	156	18.58	125
18.61	205	18.61	314	18.61	195	18.61	177	18.61	98
18.64	205	18.64	300	18.64	211	18.64	168	18.64	110
18.67	224	18.67	335	18.67	190	18.67	152	18.67	96
18.7	223	18.7	329	18.7	212	18.7	164	18.7	82
18.73	239	18.73	339	18.73	209	18.73	176	18.73	106
18.76	234	18.76	330	18.76	191	18.76	150	18.76	95
18.79	253	18.79	322	18.79	221	18.79	122	18.79	102
18.82	248	18.82	341	18.82	208	18.82	146	18.82	100
18.85	258	18.85	320	18.85	230	18.85	162	18.85	119
18.88	289	18.88	353	18.88	198	18.88	161	18.88	107
18.91	279	18.91	319	18.91	209	18.91	165	18.91	91
18.94	277	18.94	324	18.94	202	18.94	146	18.94	105
18.97	303	18.97	320	18.97	191	18.97	163	18.97	94
19	321	19	313	19	209	19	149	19	106
19.03	323	19.03	299	19.03	178	19.03	157	19.03	87
19.06	340	19.06	296	19.06	224	19.06	157	19.06	93
19.09	369	19.09	317	19.09	190	19.09	151	19.09	95
19.12	323	19.12	275	19.12	188	19.12	142	19.12	108
19.15	320	19.15	264	19.15	179	19.15	141	19.15	99
19.18	327	19.18	275	19.18	200	19.18	154	19.18	74
19.21	310	19.21	244	19.21	153	19.21	147	19.21	85
19.24	291	19.24	226	19.24	191	19.24	153	19.24	83
19.27	301	19.27	225	19.27	183	19.27	140	19.27	81
19.3	285	19.3	201	19.3	185	19.3	146	19.3	94
19.33	290	19.33	229	19.33	185	19.33	136	19.33	89
19.36	282	19.36	228	19.36	169	19.36	126	19.36	84
19.39	281	19.39	210	19.39	189	19.39	139	19.39	96
19.42	241	19.42	182	19.42	200	19.42	128	19.42	88
19.45	246	19.45	213	19.45	170	19.45	123	19.45	69
19.48	248	19.48	186	19.48	179	19.48	129	19.48	81
19.51	236	19.51	209	19.51	178	19.51	137	19.51	87
19.54	221	19.54	169	19.54	142	19.54	136	19.54	81
19.57	215	19.57	168	19.57	189	19.57	135	19.57	74
19.6	205	19.6	170	19.6	153	19.6	136	19.6	87
19.63	173	19.63	203	19.63	167	19.63	154	19.63	87
19.66	219	19.66	173	19.66	185	19.66	137	19.66	79
19.69	159	19.69	164	19.69	170	19.69	105	19.69	98
19.72	188	19.72	157	19.72	167	19.72	125	19.72	88
19.75	182	19.75	177	19.75	164	19.75	123	19.75	70
19.78	147	19.78	179	19.78	157	19.78	132	19.78	78
19.81	174	19.81	157	19.81	143	19.81	121	19.81	79
19.84	167	19.84	189	19.84	169	19.84	122	19.84	90
19.87	185	19.87	168	19.87	174	19.87	119	19.87	81
19.9	147	19.9	167	19.9	144	19.9	131	19.9	91
19.93	146	19.93	167	19.93	159	19.93	118	19.93	86
19.96	149	19.96	180	19.96	166	19.96	145	19.96	87
19.99	172	19.99	171	19.99	140	19.99	112	19.99	81
20.02	167	20.02	174	20.02	153	20.02	115	20.02	91
20.05	173	20.05	173	20.05	166	20.05	109	20.05	74
20.08	143	20.08	165	20.08	161	20.08	118	20.08	77
20.11	139	20.11	188	20.11	152	20.11	122	20.11	82
20.14	150	20.14	169	20.14	151	20.14	131	20.14	76
20.17	133	20.17	173	20.17	157	20.17	127	20.17	94
20.2	147	20.2	172	20.2	145	20.2	118	20.2	79
20.23	130	20.23	183	20.23	155	20.23	113	20.23	79
20.26	162	20.26	177	20.26	146	20.26	115	20.26	89
20.29	136	20.29	175	20.29	155	20.29	121	20.29	79
20.32	151	20.32	171	20.32	179	20.32	133	20.32	71
20.35	150	20.35	191	20.35	152	20.35	119	20.35	97
20.38	160	20.38	159	20.38	139	20.38	114	20.38	86
20.41	161	20.41	176	20.41	164	20.41	133	20.41	74
20.44	120	20.44	174	20.44	160	20.44	105	20.44	80
20.47	161	20.47	176	20.47	175	20.47	105	20.47	90
20.5	160	20.5	165	20.5	130	20.5	102	20.5	83
20.53	133	20.53	160	20.53	150	20.53	115	20.53	91
20.56	165	20.56	169	20.56	130	20.56	128	20.56	67
20.59	167	20.59	175	20.59	154	20.59	113	20.59	88
20.62	123	20.62	158	20.62	159	20.62	125	20.62	88
20.65	146	20.65	168	20.65	143	20.65	120	20.65	94
20.68	149	20.68	147	20.68	146	20.68	122	20.68	91
20.71	162	20.71	153	20.71	150	20.71	106	20.71	87
20.74	162	20.74	147	20.74	169	20.74	129	20.74	105
20.77	142	20.77	180	20.77	135	20.77	114	20.77	92
20.8	170	20.8	150	20.8	142	20.8	110	20.8	89
20.83	157	20.83	162	20.83	144	20.83	113	20.83	79
20.86	174	20.86	171	20.86	143	20.86	126	20.86	78
20.89	155	20.89	186	20.89	156	20.89	128	20.89	83
20.92	166	20.92	152	20.92	159	20.92	124	20.92	80
20.95	176	20.95	143	20.95	168	20.95	120	20.95	76
20.98	140	20.98	165	20.98	143	20.98	138	20.98	86
21.01	157	21.01	157	21.01	154	21.01	102	21.01	92
21.04	147	21.04	170	21.04	147	21.04	130	21.04	71
21.07	149	21.07	184	21.07	140	21.07	120	21.07	86
21.1	153	21.1	156	21.1	140	21.1	129	21.1	84
21.13	159	21.13	147	21.13	147	21.13	119	21.13	87
21.16	155	21.16	127	21.16	171	21.16	129	21.16	81
21.19	161	21.19	148	21.19	147	21.19	112	21.19	91
21.22	155	21.22	155	21.22	139	21.22	140	21.22	84
21.25	141	21.25	193	21.25	154	21.25	128	21.25	88
21.28	153	21.28	152	21.28	176	21.28	114	21.28	109
21.31	161	21.31	154	21.31	148	21.31	120	21.31	86
21.34	138	21.34	150	21.34	148	21.34	129	21.34	92
21.37	138	21.37	170	21.37	148	21.37	125	21.37	93
21.4	134	21.4	180	21.4	146	21.4	112	21.4	104
21.43	139	21.43	143	21.43	144	21.43	127	21.43	92
21.46	140	21.46	157	21.46	164	21.46	107	21.46	89
21.49	136	21.49	163	21.49	159	21.49	122	21.49	88
21.52	161	21.52	162	21.52	173	21.52	159	21.52	93
21.55	153	21.55	163	21.55	147	21.55	126	21.55	110
21.58	152	21.58	165	21.58	154	21.58	128	21.58	94
21.61	132	21.61	147	21.61	158	21.61	143	21.61	105
21.64	151	21.64	148	21.64	175	21.64	136	21.64	104
21.67	143	21.67	153	21.67	201	21.67	139	21.67	105
21.7	165	21.7	168	21.7	180	21.7	155	21.7	105
21.73	135	21.73	160	21.73	165	21.73	136	21.73	94
21.76	151	21.76	198	21.76	183	21.76	141	21.76	112
21.79	135	21.79	188	21.79	177	21.79	173	21.79	98
21.82	148	21.82	186	21.82	209	21.82	138	21.82	125
21.85	133	21.85	189	21.85	187	21.85	173	21.85	140
21.88	137	21.88	183	21.88	198	21.88	158	21.88	123
21.91	125	21.91	164	21.91	180	21.91	163	21.91	114
21.94	157	21.94	190	21.94	201	21.94	174	21.94	132
21.97	147	21.97	178	21.97	223	21.97	156	21.97	140
22	175	22	200	22	209	22	171	22	127
22.03	149	22.03	209	22.03	231	22.03	193	22.03	115
22.06	171	22.06	201	22.06	207	22.06	213	22.06	119
22.09	170	22.09	195	22.09	235	22.09	185	22.09	140
22.12	145	22.12	211	22.12	215	22.12	186	22.12	140
22.15	182	22.15	219	22.15	252	22.15	189	22.15	129
22.18	174	22.18	200	22.18	255	22.18	214	22.18	115
22.21	183	22.21	235	22.21	240	22.21	206	22.21	112
22.24	173	22.24	221	22.24	218	22.24	203	22.24	122
22.27	204	22.27	221	22.27	253	22.27	183	22.27	113
22.3	183	22.3	196	22.3	255	22.3	194	22.3	137
22.33	207	22.33	204	22.33	242	22.33	195	22.33	134
22.36	188	22.36	227	22.36	243	22.36	189	22.36	107
22.39	196	22.39	199	22.39	228	22.39	180	22.39	107
22.42	208	22.42	181	22.42	214	22.42	177	22.42	106
22.45	203	22.45	189	22.45	228	22.45	174	22.45	111
22.48	199	22.48	200	22.48	230	22.48	189	22.48	97
22.51	213	22.51	210	22.51	218	22.51	171	22.51	107
22.54	196	22.54	189	22.54	215	22.54	178	22.54	113
22.57	189	22.57	169	22.57	208	22.57	199	22.57	109
22.6	190	22.6	177	22.6	213	22.6	190	22.6	102
22.63	204	22.63	214	22.63	184	22.63	163	22.63	98
22.66	181	22.66	178	22.66	165	22.66	183	22.66	98
22.69	172	22.69	168	22.69	196	22.69	166	22.69	92
22.72	173	22.72	185	22.72	180	22.72	166	22.72	102
22.75	163	22.75	154	22.75	169	22.75	162	22.75	85
22.78	188	22.78	181	22.78	159	22.78	148	22.78	67
22.81	199	22.81	158	22.81	186	22.81	150	22.81	92
22.84	165	22.84	165	22.84	170	22.84	118	22.84	74
22.87	171	22.87	177	22.87	174	22.87	136	22.87	71
22.9	169	22.9	160	22.9	162	22.9	116	22.9	68
22.93	171	22.93	162	22.93	169	22.93	146	22.93	62
22.96	170	22.96	160	22.96	165	22.96	111	22.96	75
22.99	170	22.99	184	22.99	161	22.99	115	22.99	79
23.02	158	23.02	151	23.02	146	23.02	118	23.02	67
23.05	172	23.05	148	23.05	135	23.05	104	23.05	72
23.08	190	23.08	182	23.08	129	23.08	117	23.08	81
23.11	132	23.11	166	23.11	154	23.11	110	23.11	76
23.14	137	23.14	165	23.14	130	23.14	120	23.14	69
23.17	157	23.17	167	23.17	157	23.17	118	23.17	80
23.2	156	23.2	185	23.2	133	23.2	119	23.2	84
23.23	183	23.23	151	23.23	125	23.23	96	23.23	73
23.26	167	23.26	172	23.26	145	23.26	117	23.26	59
23.29	178	23.29	168	23.29	129	23.29	111	23.29	83
23.32	152	23.32	166	23.32	100	23.32	94	23.32	57
23.35	139	23.35	156	23.35	132	23.35	96	23.35	59
23.38	158	23.38	141	23.38	122	23.38	92	23.38	58
23.41	135	23.41	166	23.41	124	23.41	107	23.41	60
23.44	169	23.44	171	23.44	126	23.44	88	23.44	48
23.47	155	23.47	161	23.47	131	23.47	103	23.47	65
23.5	155	23.5	146	23.5	138	23.5	98	23.5	48
23.53	158	23.53	176	23.53	117	23.53	88	23.53	61
23.56	166	23.56	150	23.56	128	23.56	114	23.56	64
23.59	160	23.59	168	23.59	132	23.59	95	23.59	57
23.62	163	23.62	147	23.62	155	23.62	105	23.62	56
23.65	137	23.65	156	23.65	104	23.65	85	23.65	49
23.68	145	23.68	140	23.68	121	23.68	84	23.68	69
23.71	149	23.71	136	23.71	120	23.71	96	23.71	66
23.74	153	23.74	168	23.74	112	23.74	91	23.74	63
23.77	133	23.77	144	23.77	118	23.77	97	23.77	53
23.8	148	23.8	132	23.8	121	23.8	98	23.8	49
23.83	144	23.83	164	23.83	118	23.83	81	23.83	70
23.86	158	23.86	147	23.86	117	23.86	85	23.86	56
23.89	153	23.89	146	23.89	108	23.89	71	23.89	67
23.92	151	23.92	151	23.92	129	23.92	101	23.92	54
23.95	156	23.95	142	23.95	129	23.95	91	23.95	63
23.98	162	23.98	149	23.98	109	23.98	93	23.98	71
24.01	171	24.01	148	24.01	107	24.01	87	24.01	48
24.04	141	24.04	155	24.04	97	24.04	96	24.04	65
24.07	138	24.07	132	24.07	112	24.07	89	24.07	62
24.1	132	24.1	134	24.1	126	24.1	89	24.1	64
24.13	169	24.13	147	24.13	101	24.13	102	24.13	46
24.16	135	24.16	136	24.16	126	24.16	106	24.16	44
24.19	149	24.19	124	24.19	113	24.19	112	24.19	61
24.22	143	24.22	123	24.22	114	24.22	79	24.22	57
24.25	126	24.25	154	24.25	120	24.25	98	24.25	50
24.28	133	24.28	117	24.28	124	24.28	87	24.28	63
24.31	134	24.31	134	24.31	102	24.31	84	24.31	51
24.34	120	24.34	110	24.34	109	24.34	87	24.34	49
24.37	127	24.37	146	24.37	122	24.37	106	24.37	59
24.4	133	24.4	147	24.4	107	24.4	75	24.4	56
24.43	116	24.43	134	24.43	107	24.43	93	24.43	61
24.46	137	24.46	147	24.46	95	24.46	85	24.46	41
24.49	155	24.49	126	24.49	117	24.49	88	24.49	56
24.52	117	24.52	133	24.52	117	24.52	73	24.52	46
24.55	141	24.55	135	24.55	112	24.55	80	24.55	50
24.58	121	24.58	127	24.58	116	24.58	76	24.58	59
24.61	143	24.61	145	24.61	128	24.61	73	24.61	56
24.64	133	24.64	135	24.64	107	24.64	92	24.64	53
24.67	130	24.67	130	24.67	128	24.67	85	24.67	52
24.7	141	24.7	181	24.7	92	24.7	78	24.7	49
24.73	133	24.73	148	24.73	86	24.73	95	24.73	46
24.76	131	24.76	127	24.76	107	24.76	73	24.76	61
24.79	132	24.79	131	24.79	92	24.79	82	24.79	47
24.82	141	24.82	148	24.82	90	24.82	85	24.82	57
24.85	131	24.85	149	24.85	124	24.85	86	24.85	59
24.88	140	24.88	109	24.88	107	24.88	81	24.88	55
24.91	126	24.91	123	24.91	90	24.91	89	24.91	52
24.94	122	24.94	128	24.94	106	24.94	58	24.94	49
24.97	112	24.97	127	24.97	100	24.97	80	24.97	62
25	133	25	131	25	99	25	73	25	48
25.03	138	25.03	127	25.03	106	25.03	101	25.03	44
25.06	135	25.06	123	25.06	118	25.06	96	25.06	56
25.09	138	25.09	135	25.09	117	25.09	86	25.09	54
25.12	128	25.12	112	25.12	110	25.12	75	25.12	61
25.15	129	25.15	125	25.15	100	25.15	98	25.15	67
25.18	120	25.18	125	25.18	121	25.18	99	25.18	51
25.21	116	25.21	106	25.21	82	25.21	79	25.21	48
25.24	124	25.24	112	25.24	91	25.24	79	25.24	49
25.27	126	25.27	115	25.27	110	25.27	70	25.27	56
25.3	126	25.3	125	25.3	106	25.3	79	25.3	47
25.33	130	25.33	122	25.33	105	25.33	97	25.33	52
25.36	130	25.36	122	25.36	123	25.36	102	25.36	51
25.39	119	25.39	122	25.39	100	25.39	68	25.39	54
25.42	109	25.42	121	25.42	109	25.42	86	25.42	62
25.45	123	25.45	116	25.45	99	25.45	71	25.45	58
25.48	121	25.48	106	25.48	100	25.48	74	25.48	56
25.51	126	25.51	104	25.51	96	25.51	86	25.51	56
25.54	119	25.54	113	25.54	94	25.54	80	25.54	56
25.57	112	25.57	104	25.57	94	25.57	72	25.57	46
25.6	113	25.6	112	25.6	101	25.6	78	25.6	53
25.63	123	25.63	106	25.63	97	25.63	90	25.63	41
25.66	103	25.66	110	25.66	100	25.66	79	25.66	48
25.69	100	25.69	95	25.69	96	25.69	66	25.69	42
25.72	112	25.72	108	25.72	85	25.72	79	25.72	43
25.75	97	25.75	102	25.75	100	25.75	91	25.75	48
25.78	95	25.78	100	25.78	103	25.78	71	25.78	48
25.81	102	25.81	93	25.81	88	25.81	70	25.81	54
25.84	105	25.84	103	25.84	100	25.84	86	25.84	44
25.87	95	25.87	102	25.87	104	25.87	74	25.87	62
25.9	117	25.9	92	25.9	95	25.9	87	25.9	46
25.93	119	25.93	92	25.93	84	25.93	75	25.93	51
25.96	110	25.96	111	25.96	87	25.96	69	25.96	43
25.99	108	25.99	92	25.99	95	25.99	66	25.99	21
26.02	114	26.02	120	26.02	109	26.02	72	26.02	38
26.05	91	26.05	108	26.05	94	26.05	76	26.05	38
26.08	90	26.08	113	26.08	88	26.08	70	26.08	50
26.11	86	26.11	102	26.11	99	26.11	67	26.11	49
26.14	106	26.14	101	26.14	100	26.14	82	26.14	41
26.17	105	26.17	107	26.17	85	26.17	72	26.17	45
26.2	91	26.2	97	26.2	103	26.2	80	26.2	44
26.23	81	26.23	100	26.23	95	26.23	71	26.23	48
26.26	118	26.26	102	26.26	91	26.26	77	26.26	46
26.29	110	26.29	91	26.29	86	26.29	84	26.29	42
26.32	96	26.32	111	26.32	101	26.32	80	26.32	39
26.35	82	26.35	102	26.35	80	26.35	78	26.35	37
26.38	110	26.38	95	26.38	67	26.38	50	26.38	37
26.41	93	26.41	74	26.41	97	26.41	78	26.41	38
26.44	115	26.44	99	26.44	95	26.44	82	26.44	47
26.47	105	26.47	95	26.47	80	26.47	69	26.47	31
26.5	89	26.5	101	26.5	98	26.5	57	26.5	35
26.53	96	26.53	115	26.53	97	26.53	83	26.53	44
26.56	72	26.56	134	26.56	93	26.56	66	26.56	49
26.59	91	26.59	96	26.59	82	26.59	73	26.59	53
26.62	85	26.62	121	26.62	74	26.62	59	26.62	55
26.65	106	26.65	112	26.65	79	26.65	76	26.65	50
26.68	103	26.68	108	26.68	79	26.68	62	26.68	43
26.71	103	26.71	110	26.71	80	26.71	69	26.71	44
26.74	101	26.74	112	26.74	87	26.74	70	26.74	51
26.77	97	26.77	115	26.77	87	26.77	75	26.77	47
26.8	100	26.8	131	26.8	85	26.8	75	26.8	58
26.83	106	26.83	113	26.83	91	26.83	67	26.83	37
26.86	110	26.86	115	26.86	91	26.86	84	26.86	34
26.89	124	26.89	124	26.89	102	26.89	74	26.89	44
26.92	115	26.92	115	26.92	98	26.92	71	26.92	35
26.95	103	26.95	119	26.95	90	26.95	81	26.95	54
26.98	114	26.98	134	26.98	74	26.98	64	26.98	52
27.01	110	27.01	117	27.01	79	27.01	79	27.01	43
27.04	117	27.04	135	27.04	82	27.04	79	27.04	40
27.07	134	27.07	127	27.07	89	27.07	81	27.07	45
27.1	108	27.1	117	27.1	93	27.1	66	27.1	46
27.13	100	27.13	118	27.13	87	27.13	78	27.13	50
27.16	98	27.16	123	27.16	68	27.16	83	27.16	40
27.19	119	27.19	136	27.19	91	27.19	64	27.19	41
27.22	151	27.22	118	27.22	106	27.22	80	27.22	49
27.25	131	27.25	138	27.25	75	27.25	73	27.25	38
27.28	109	27.28	156	27.28	97	27.28	70	27.28	41
27.31	108	27.31	122	27.31	87	27.31	57	27.31	38
27.34	118	27.34	120	27.34	93	27.34	76	27.34	47
27.37	132	27.37	127	27.37	94	27.37	62	27.37	50
27.4	112	27.4	134	27.4	88	27.4	52	27.4	43
27.43	120	27.43	117	27.43	87	27.43	78	27.43	50
27.46	113	27.46	104	27.46	82	27.46	65	27.46	35
27.49	119	27.49	110	27.49	93	27.49	61	27.49	40
27.52	128	27.52	124	27.52	88	27.52	80	27.52	41
27.55	113	27.55	105	27.55	93	27.55	78	27.55	40
27.58	134	27.58	103	27.58	87	27.58	66	27.58	47
27.61	114	27.61	96	27.61	110	27.61	79	27.61	54
27.64	122	27.64	106	27.64	101	27.64	86	27.64	48
27.67	121	27.67	110	27.67	113	27.67	89	27.67	52
27.7	103	27.7	111	27.7	77	27.7	75	27.7	44
27.73	130	27.73	114	27.73	90	27.73	71	27.73	49
27.76	109	27.76	94	27.76	98	27.76	64	27.76	39
27.79	102	27.79	102	27.79	89	27.79	88	27.79	54
27.82	80	27.82	97	27.82	89	27.82	69	27.82	48
27.85	107	27.85	94	27.85	93	27.85	58	27.85	46
27.88	88	27.88	91	27.88	79	27.88	88	27.88	75
27.91	96	27.91	88	27.91	91	27.91	87	27.91	48
27.94	98	27.94	117	27.94	114	27.94	86	27.94	61
27.97	103	27.97	84	27.97	108	27.97	74	27.97	58
28	85	28	106	28	100	28	76	28	50
28.03	80	28.03	93	28.03	84	28.03	96	28.03	59
28.06	86	28.06	119	28.06	89	28.06	75	28.06	75
28.09	92	28.09	99	28.09	95	28.09	72	28.09	59
28.12	99	28.12	87	28.12	105	28.12	89	28.12	60
28.15	107	28.15	115	28.15	93	28.15	85	28.15	70
28.18	89	28.18	108	28.18	100	28.18	81	28.18	62
28.21	92	28.21	100	28.21	88	28.21	110	28.21	68
28.24	102	28.24	111	28.24	109	28.24	100	28.24	57
28.27	94	28.27	110	28.27	114	28.27	111	28.27	68
28.3	98	28.3	81	28.3	110	28.3	120	28.3	69
28.33	101	28.33	111	28.33	100	28.33	122	28.33	81
28.36	99	28.36	113	28.36	101	28.36	98	28.36	89
28.39	97	28.39	105	28.39	124	28.39	106	28.39	94
28.42	112	28.42	114	28.42	101	28.42	109	28.42	96
28.45	122	28.45	119	28.45	104	28.45	118	28.45	89
28.48	99	28.48	123	28.48	120	28.48	98	28.48	133
28.51	102	28.51	122	28.51	136	28.51	120	28.51	117
28.54	112	28.54	128	28.54	126	28.54	157	28.54	104
28.57	103	28.57	112	28.57	126	28.57	144	28.57	128
28.6	106	28.6	142	28.6	141	28.6	121	28.6	125
28.63	100	28.63	125	28.63	136	28.63	115	28.63	180
28.66	132	28.66	109	28.66	139	28.66	153	28.66	199
28.69	105	28.69	128	28.69	142	28.69	162	28.69	217
28.72	114	28.72	97	28.72	157	28.72	172	28.72	301
28.75	120	28.75	128	28.75	185	28.75	185	28.75	386
28.78	142	28.78	135	28.78	196	28.78	177	28.78	397
28.81	134	28.81	122	28.81	233	28.81	195	28.81	430
28.84	152	28.84	121	28.84	257	28.84	206	28.84	356
28.87	153	28.87	119	28.87	274	28.87	196	28.87	361
28.9	156	28.9	144	28.9	313	28.9	229	28.9	283
28.93	183	28.93	128	28.93	253	28.93	193	28.93	224
28.96	161	28.96	133	28.96	236	28.96	213	28.96	202
28.99	185	28.99	119	28.99	188	28.99	258	28.99	167
29.02	166	29.02	140	29.02	243	29.02	229	29.02	164
29.05	180	29.05	118	29.05	175	29.05	258	29.05	163
29.08	205	29.08	141	29.08	196	29.08	249	29.08	154
29.11	212	29.11	132	29.11	193	29.11	268	29.11	101
29.14	210	29.14	116	29.14	178	29.14	235	29.14	116
29.17	211	29.17	122	29.17	173	29.17	211	29.17	121
29.2	223	29.2	125	29.2	162	29.2	206	29.2	105
29.23	227	29.23	131	29.23	169	29.23	196	29.23	94
29.26	222	29.26	107	29.26	163	29.26	182	29.26	93
29.29	221	29.29	117	29.29	172	29.29	165	29.29	111
29.32	160	29.32	104	29.32	136	29.32	153	29.32	84
29.35	168	29.35	118	29.35	161	29.35	162	29.35	92
29.38	118	29.38	117	29.38	163	29.38	158	29.38	71
29.41	135	29.41	113	29.41	152	29.41	169	29.41	96
29.44	120	29.44	122	29.44	138	29.44	130	29.44	87
29.47	124	29.47	108	29.47	138	29.47	132	29.47	82
29.5	120	29.5	115	29.5	132	29.5	137	29.5	67
29.53	144	29.53	122	29.53	138	29.53	136	29.53	62
29.56	109	29.56	114	29.56	127	29.56	129	29.56	91
29.59	125	29.59	102	29.59	112	29.59	114	29.59	75
29.62	101	29.62	111	29.62	129	29.62	148	29.62	84
29.65	121	29.65	101	29.65	141	29.65	114	29.65	69
29.68	115	29.68	108	29.68	125	29.68	107	29.68	63
29.71	143	29.71	91	29.71	110	29.71	114	29.71	68
29.74	117	29.74	101	29.74	123	29.74	99	29.74	80
29.77	110	29.77	115	29.77	114	29.77	121	29.77	80
29.8	121	29.8	110	29.8	120	29.8	100	29.8	61
29.83	115	29.83	111	29.83	120	29.83	105	29.83	65
29.86	117	29.86	91	29.86	131	29.86	112	29.86	61
29.89	111	29.89	105	29.89	114	29.89	100	29.89	64
29.92	120	29.92	101	29.92	118	29.92	110	29.92	70
29.95	123	29.95	104	29.95	126	29.95	119	29.95	60
29.98	112	29.98	101	29.98	107	29.98	90	29.98	60
30.01	124	30.01	111	30.01	124	30.01	117	30.01	71
30.04	106	30.04	125	30.04	119	30.04	110	30.04	74
30.07	115	30.07	111	30.07	93	30.07	108	30.07	66
30.1	105	30.1	108	30.1	137	30.1	94	30.1	65
30.13	117	30.13	99	30.13	103	30.13	98	30.13	57
30.16	99	30.16	116	30.16	122	30.16	116	30.16	70
30.19	109	30.19	95	30.19	109	30.19	94	30.19	76
30.22	107	30.22	121	30.22	124	30.22	99	30.22	80
30.25	95	30.25	93	30.25	120	30.25	93	30.25	100
30.28	111	30.28	102	30.28	136	30.28	101	30.28	87
30.31	114	30.31	120	30.31	141	30.31	93	30.31	98
30.34	115	30.34	111	30.34	144	30.34	103	30.34	100
30.37	93	30.37	93	30.37	140	30.37	107	30.37	92
30.4	116	30.4	110	30.4	121	30.4	101	30.4	74
30.43	107	30.43	122	30.43	128	30.43	90	30.43	52
30.46	99	30.46	103	30.46	122	30.46	109	30.46	60
30.49	137	30.49	139	30.49	128	30.49	123	30.49	67
30.52	114	30.52	119	30.52	124	30.52	111	30.52	58
30.55	151	30.55	132	30.55	132	30.55	91	30.55	49
30.58	157	30.58	140	30.58	141	30.58	110	30.58	65
30.61	142	30.61	133	30.61	113	30.61	113	30.61	45
30.64	138	30.64	129	30.64	101	30.64	99	30.64	65
30.67	113	30.67	117	30.67	119	30.67	93	30.67	59
30.7	152	30.7	128	30.7	125	30.7	93	30.7	42
30.73	158	30.73	134	30.73	110	30.73	85	30.73	57
30.76	113	30.76	135	30.76	108	30.76	81	30.76	60
30.79	126	30.79	132	30.79	104	30.79	79	30.79	65
30.82	114	30.82	118	30.82	100	30.82	77	30.82	53
30.85	133	30.85	142	30.85	93	30.85	86	30.85	70
30.88	128	30.88	145	30.88	114	30.88	76	30.88	65
30.91	126	30.91	138	30.91	115	30.91	81	30.91	63
30.94	139	30.94	136	30.94	93	30.94	91	30.94	58
30.97	125	30.97	125	30.97	127	30.97	86	30.97	43
31	132	31	128	31	102	31	68	31	34
31.03	136	31.03	141	31.03	113	31.03	97	31.03	56
31.06	130	31.06	146	31.06	116	31.06	68	31.06	53
31.09	140	31.09	126	31.09	112	31.09	81	31.09	46
31.12	149	31.12	148	31.12	94	31.12	72	31.12	36
31.15	135	31.15	141	31.15	111	31.15	88	31.15	43
31.18	138	31.18	160	31.18	115	31.18	84	31.18	40
31.21	154	31.21	158	31.21	102	31.21	79	31.21	45
31.24	131	31.24	151	31.24	106	31.24	76	31.24	39
31.27	156	31.27	152	31.27	95	31.27	70	31.27	28
31.3	165	31.3	136	31.3	98	31.3	64	31.3	43
31.33	157	31.33	174	31.33	103	31.33	95	31.33	47
31.36	157	31.36	143	31.36	94	31.36	63	31.36	41
31.39	143	31.39	158	31.39	84	31.39	63	31.39	34
31.42	154	31.42	143	31.42	100	31.42	78	31.42	39
31.45	165	31.45	143	31.45	109	31.45	49	31.45	38
31.48	155	31.48	152	31.48	94	31.48	66	31.48	30
31.51	189	31.51	158	31.51	95	31.51	71	31.51	36
31.54	151	31.54	166	31.54	94	31.54	58	31.54	57
31.57	168	31.57	182	31.57	94	31.57	78	31.57	50
31.6	175	31.6	156	31.6	93	31.6	75	31.6	42
31.63	149	31.63	183	31.63	108	31.63	77	31.63	42
31.66	167	31.66	162	31.66	105	31.66	65	31.66	43
31.69	192	31.69	174	31.69	99	31.69	60	31.69	37
31.72	157	31.72	147	31.72	95	31.72	70	31.72	35
31.75	155	31.75	148	31.75	81	31.75	85	31.75	36
31.78	193	31.78	144	31.78	87	31.78	55	31.78	40
31.81	154	31.81	161	31.81	86	31.81	53	31.81	53
31.84	147	31.84	145	31.84	93	31.84	74	31.84	39
31.87	170	31.87	175	31.87	99	31.87	69	31.87	38
31.9	149	31.9	183	31.9	89	31.9	63	31.9	31
31.93	145	31.93	133	31.93	92	31.93	69	31.93	35
31.96	149	31.96	170	31.96	100	31.96	64	31.96	41
31.99	159	31.99	167	31.99	99	31.99	70	31.99	28
32.02	133	32.02	155	32.02	93	32.02	76	32.02	43
32.05	139	32.05	168	32.05	77	32.05	76	32.05	31
32.08	169	32.08	158	32.08	93	32.08	65	32.08	38
32.11	139	32.11	155	32.11	82	32.11	68	32.11	55
32.14	149	32.14	174	32.14	70	32.14	71	32.14	44
32.17	161	32.17	140	32.17	79	32.17	63	32.17	34
32.2	156	32.2	149	32.2	83	32.2	57	32.2	37
32.23	144	32.23	143	32.23	100	32.23	60	32.23	46
32.26	135	32.26	138	32.26	84	32.26	76	32.26	38
32.29	152	32.29	141	32.29	83	32.29	57	32.29	42
32.32	162	32.32	120	32.32	77	32.32	68	32.32	37
32.35	175	32.35	156	32.35	81	32.35	68	32.35	49
32.38	151	32.38	122	32.38	81	32.38	71	32.38	33
32.41	144	32.41	136	32.41	100	32.41	67	32.41	44
32.44	145	32.44	132	32.44	103	32.44	79	32.44	34
32.47	136	32.47	144	32.47	87	32.47	50	32.47	45
32.5	143	32.5	147	32.5	84	32.5	64	32.5	30
32.53	160	32.53	136	32.53	87	32.53	69	32.53	41
32.56	167	32.56	131	32.56	87	32.56	59	32.56	63
32.59	131	32.59	129	32.59	76	32.59	76	32.59	36
32.62	144	32.62	124	32.62	86	32.62	74	32.62	50
32.65	142	32.65	144	32.65	100	32.65	74	32.65	30
32.68	130	32.68	119	32.68	97	32.68	64	32.68	39
32.71	123	32.71	124	32.71	102	32.71	66	32.71	43
32.74	122	32.74	124	32.74	67	32.74	73	32.74	44
32.77	142	32.77	128	32.77	98	32.77	75	32.77	47
32.8	146	32.8	136	32.8	111	32.8	64	32.8	44
32.83	133	32.83	125	32.83	88	32.83	69	32.83	39
32.86	109	32.86	126	32.86	84	32.86	56	32.86	41
32.89	124	32.89	130	32.89	90	32.89	61	32.89	43
32.92	138	32.92	112	32.92	81	32.92	57	32.92	46
32.95	145	32.95	116	32.95	91	32.95	59	32.95	53
32.98	155	32.98	127	32.98	89	32.98	69	32.98	46
33.01	107	33.01	109	33.01	87	33.01	71	33.01	48
33.04	142	33.04	124	33.04	86	33.04	79	33.04	50
33.07	127	33.07	102	33.07	117	33.07	63	33.07	52
33.1	121	33.1	115	33.1	85	33.1	67	33.1	35
33.13	137	33.13	142	33.13	91	33.13	76	33.13	52
33.16	134	33.16	119	33.16	91	33.16	69	33.16	40
33.19	134	33.19	140	33.19	89	33.19	76	33.19	40
33.22	125	33.22	101	33.22	97	33.22	71	33.22	61
33.25	116	33.25	121	33.25	111	33.25	60	33.25	51
33.28	138	33.28	109	33.28	108	33.28	81	33.28	47
33.31	136	33.31	114	33.31	104	33.31	58	33.31	44
33.34	147	33.34	110	33.34	75	33.34	71	33.34	58
33.37	144	33.37	115	33.37	101	33.37	88	33.37	59
33.4	134	33.4	126	33.4	85	33.4	68	33.4	44
33.43	142	33.43	124	33.43	114	33.43	62	33.43	41
33.46	114	33.46	125	33.46	80	33.46	70	33.46	43
33.49	127	33.49	126	33.49	97	33.49	71	33.49	43
33.52	137	33.52	110	33.52	95	33.52	77	33.52	53
33.55	128	33.55	123	33.55	87	33.55	68	33.55	50
33.58	143	33.58	125	33.58	107	33.58	78	33.58	43
33.61	120	33.61	127	33.61	95	33.61	71	33.61	40
33.64	123	33.64	107	33.64	107	33.64	90	33.64	45
33.67	143	33.67	107	33.67	89	33.67	84	33.67	48
33.7	132	33.7	118	33.7	92	33.7	66	33.7	50
33.73	126	33.73	112	33.73	100	33.73	71	33.73	50
33.76	138	33.76	127	33.76	88	33.76	75	33.76	70
33.79	116	33.79	117	33.79	91	33.79	73	33.79	53
33.82	106	33.82	122	33.82	103	33.82	67	33.82	55
33.85	119	33.85	129	33.85	110	33.85	66	33.85	35
33.88	116	33.88	138	33.88	92	33.88	77	33.88	40
33.91	139	33.91	116	33.91	101	33.91	72	33.91	57
33.94	117	33.94	113	33.94	73	33.94	63	33.94	45
33.97	129	33.97	134	33.97	102	33.97	79	33.97	45
34	142	34	116	34	101	34	60	34	39
34.03	142	34.03	145	34.03	110	34.03	73	34.03	31
34.06	136	34.06	131	34.06	77	34.06	73	34.06	43
34.09	98	34.09	114	34.09	98	34.09	65	34.09	40
34.12	133	34.12	116	34.12	82	34.12	69	34.12	49
34.15	135	34.15	128	34.15	85	34.15	73	34.15	35
34.18	108	34.18	131	34.18	84	34.18	82	34.18	36
34.21	119	34.21	134	34.21	83	34.21	77	34.21	25
34.24	134	34.24	98	34.24	83	34.24	67	34.24	38
34.27	113	34.27	129	34.27	78	34.27	70	34.27	43
34.3	152	34.3	107	34.3	79	34.3	66	34.3	35
34.33	141	34.33	114	34.33	106	34.33	57	34.33	33
34.36	120	34.36	105	34.36	79	34.36	65	34.36	33
34.39	139	34.39	122	34.39	90	34.39	45	34.39	37
34.42	123	34.42	119	34.42	97	34.42	45	34.42	38
34.45	120	34.45	110	34.45	84	34.45	50	34.45	32
34.48	139	34.48	113	34.48	97	34.48	63	34.48	31
34.51	118	34.51	108	34.51	92	34.51	64	34.51	32
34.54	129	34.54	129	34.54	81	34.54	67	34.54	36
34.57	142	34.57	123	34.57	75	34.57	63	34.57	35
34.6	117	34.6	115	34.6	76	34.6	69	34.6	42
34.63	138	34.63	124	34.63	101	34.63	51	34.63	46
34.66	108	34.66	114	34.66	92	34.66	66	34.66	29
34.69	125	34.69	126	34.69	82	34.69	58	34.69	40
34.72	123	34.72	120	34.72	96	34.72	54	34.72	25
34.75	117	34.75	125	34.75	64	34.75	55	34.75	41
34.78	130	34.78	120	34.78	94	34.78	52	34.78	46
34.81	124	34.81	106	34.81	82	34.81	56	34.81	42
34.84	122	34.84	121	34.84	96	34.84	57	34.84	41
34.87	128	34.87	110	34.87	82	34.87	63	34.87	31
34.9	132	34.9	116	34.9	81	34.9	60	34.9	43
34.93	127	34.93	112	34.93	69	34.93	60	34.93	32
34.96	126	34.96	130	34.96	79	34.96	57	34.96	32
34.99	130	34.99	100	34.99	82	34.99	61	34.99	31
35.02	127	35.02	105	35.02	74	35.02	59	35.02	32
35.05	127	35.05	133	35.05	73	35.05	59	35.05	40
35.08	123	35.08	117	35.08	82	35.08	55	35.08	47
35.11	154	35.11	99	35.11	79	35.11	79	35.11	36
35.14	131	35.14	102	35.14	106	35.14	63	35.14	38
35.17	124	35.17	126	35.17	88	35.17	57	35.17	46
35.2	138	35.2	114	35.2	84	35.2	52	35.2	38
35.23	142	35.23	109	35.23	74	35.23	55	35.23	37
35.26	122	35.26	112	35.26	68	35.26	63	35.26	43
35.29	123	35.29	104	35.29	86	35.29	62	35.29	33
35.32	133	35.32	112	35.32	72	35.32	53	35.32	40
35.35	121	35.35	123	35.35	75	35.35	58	35.35	62
35.38	103	35.38	136	35.38	83	35.38	56	35.38	52
35.41	130	35.41	103	35.41	86	35.41	57	35.41	51
35.44	110	35.44	123	35.44	72	35.44	53	35.44	48
35.47	117	35.47	103	35.47	109	35.47	65	35.47	60
35.5	131	35.5	89	35.5	108	35.5	60	35.5	45
35.53	144	35.53	107	35.53	76	35.53	52	35.53	37
35.56	139	35.56	103	35.56	81	35.56	64	35.56	33
35.59	125	35.59	112	35.59	77	35.59	61	35.59	47
35.62	144	35.62	104	35.62	79	35.62	68	35.62	51
35.65	131	35.65	101	35.65	83	35.65	70	35.65	42
35.68	118	35.68	115	35.68	86	35.68	61	35.68	29
35.71	124	35.71	100	35.71	81	35.71	69	35.71	38
35.74	149	35.74	115	35.74	88	35.74	59	35.74	44
35.77	126	35.77	115	35.77	85	35.77	45	35.77	31
35.8	103	35.8	93	35.8	79	35.8	47	35.8	26
35.83	147	35.83	112	35.83	79	35.83	57	35.83	29
35.86	124	35.86	91	35.86	73	35.86	45	35.86	29
35.89	104	35.89	80	35.89	69	35.89	57	35.89	28
35.92	125	35.92	83	35.92	72	35.92	52	35.92	24
35.95	121	35.95	112	35.95	85	35.95	63	35.95	27
35.98	105	35.98	103	35.98	81	35.98	48	35.98	35
36.01	95	36.01	98	36.01	68	36.01	46	36.01	35
36.04	112	36.04	75	36.04	58	36.04	53	36.04	32
36.07	111	36.07	95	36.07	88	36.07	61	36.07	27
36.1	101	36.1	85	36.1	88	36.1	47	36.1	30
36.13	131	36.13	102	36.13	69	36.13	52	36.13	25
36.16	115	36.16	103	36.16	78	36.16	50	36.16	29
36.19	105	36.19	98	36.19	62	36.19	50	36.19	28
36.22	130	36.22	112	36.22	84	36.22	61	36.22	35
36.25	122	36.25	110	36.25	82	36.25	64	36.25	39
36.28	105	36.28	99	36.28	69	36.28	49	36.28	29
36.31	110	36.31	83	36.31	74	36.31	63	36.31	27
36.34	102	36.34	69	36.34	75	36.34	51	36.34	28
36.37	94	36.37	97	36.37	73	36.37	42	36.37	31
36.4	123	36.4	89	36.4	81	36.4	52	36.4	29
36.43	100	36.43	98	36.43	95	36.43	57	36.43	39
36.46	97	36.46	82	36.46	83	36.46	43	36.46	38
36.49	107	36.49	89	36.49	67	36.49	37	36.49	36
36.52	106	36.52	108	36.52	90	36.52	54	36.52	38
36.55	98	36.55	117	36.55	70	36.55	55	36.55	33
36.58	91	36.58	103	36.58	78	36.58	61	36.58	32
36.61	101	36.61	102	36.61	84	36.61	46	36.61	29
36.64	98	36.64	108	36.64	100	36.64	54	36.64	31
36.67	125	36.67	92	36.67	79	36.67	49	36.67	31
36.7	108	36.7	110	36.7	72	36.7	44	36.7	35
36.73	100	36.73	120	36.73	65	36.73	54	36.73	37
36.76	106	36.76	91	36.76	84	36.76	48	36.76	30
36.79	110	36.79	83	36.79	77	36.79	51	36.79	33
36.82	105	36.82	110	36.82	74	36.82	58	36.82	30
36.85	111	36.85	101	36.85	88	36.85	57	36.85	40
36.88	120	36.88	98	36.88	84	36.88	40	36.88	30
36.91	115	36.91	100	36.91	84	36.91	56	36.91	38
36.94	110	36.94	92	36.94	91	36.94	50	36.94	33
36.97	105	36.97	104	36.97	74	36.97	52	36.97	33
37	115	37	102	37	81	37	57	37	37
37.03	117	37.03	97	37.03	97	37.03	59	37.03	33
37.06	100	37.06	98	37.06	65	37.06	33	37.06	25
37.09	120	37.09	76	37.09	74	37.09	51	37.09	24
37.12	110	37.12	125	37.12	69	37.12	52	37.12	33
37.15	96	37.15	104	37.15	66	37.15	46	37.15	39
37.18	112	37.18	94	37.18	93	37.18	51	37.18	45
37.21	93	37.21	101	37.21	93	37.21	40	37.21	25
37.24	110	37.24	87	37.24	79	37.24	56	37.24	28
37.27	108	37.27	88	37.27	77	37.27	43	37.27	26
37.3	107	37.3	95	37.3	74	37.3	63	37.3	32
37.33	103	37.33	102	37.33	86	37.33	53	37.33	38
37.36	124	37.36	101	37.36	70	37.36	52	37.36	23
37.39	112	37.39	86	37.39	84	37.39	54	37.39	32
37.42	113	37.42	91	37.42	74	37.42	50	37.42	26
37.45	118	37.45	84	37.45	76	37.45	54	37.45	28
37.48	111	37.48	98	37.48	78	37.48	42	37.48	27
37.51	124	37.51	84	37.51	69	37.51	52	37.51	46
37.54	100	37.54	89	37.54	72	37.54	52	37.54	35
37.57	108	37.57	100	37.57	72	37.57	57	37.57	27
37.6	142	37.6	95	37.6	69	37.6	56	37.6	35
37.63	110	37.63	90	37.63	97	37.63	55	37.63	39
37.66	95	37.66	88	37.66	84	37.66	56	37.66	36
37.69	106	37.69	111	37.69	84	37.69	44	37.69	28
37.72	110	37.72	88	37.72	66	37.72	42	37.72	37
37.75	100	37.75	100	37.75	77	37.75	44	37.75	40
37.78	122	37.78	98	37.78	88	37.78	57	37.78	39
37.81	121	37.81	96	37.81	92	37.81	49	37.81	36
37.84	105	37.84	95	37.84	86	37.84	50	37.84	33
37.87	116	37.87	103	37.87	77	37.87	51	37.87	23
37.9	115	37.9	80	37.9	77	37.9	51	37.9	29
37.93	115	37.93	93	37.93	72	37.93	59	37.93	38
37.96	105	37.96	102	37.96	74	37.96	54	37.96	35
37.99	127	37.99	99	37.99	87	37.99	56	37.99	33
38.02	103	38.02	93	38.02	77	38.02	45	38.02	23
38.05	87	38.05	85	38.05	94	38.05	69	38.05	33
38.08	109	38.08	122	38.08	95	38.08	53	38.08	39
38.11	108	38.11	87	38.11	75	38.11	58	38.11	33
38.14	108	38.14	128	38.14	76	38.14	44	38.14	29
38.17	114	38.17	94	38.17	78	38.17	40	38.17	22
38.2	114	38.2	93	38.2	77	38.2	47	38.2	31
38.23	99	38.23	83	38.23	70	38.23	40	38.23	25
38.26	104	38.26	104	38.26	72	38.26	42	38.26	32
38.29	106	38.29	118	38.29	79	38.29	58	38.29	30
38.32	118	38.32	97	38.32	90	38.32	59	38.32	35
38.35	118	38.35	90	38.35	67	38.35	56	38.35	34
38.38	126	38.38	114	38.38	77	38.38	35	38.38	32
38.41	130	38.41	101	38.41	80	38.41	52	38.41	29
38.44	107	38.44	101	38.44	70	38.44	67	38.44	23
38.47	125	38.47	94	38.47	79	38.47	60	38.47	33
38.5	115	38.5	95	38.5	74	38.5	50	38.5	36
38.53	122	38.53	91	38.53	73	38.53	41	38.53	26
38.56	117	38.56	81	38.56	85	38.56	53	38.56	34
38.59	134	38.59	91	38.59	72	38.59	49	38.59	23
38.62	114	38.62	91	38.62	74	38.62	50	38.62	32
38.65	114	38.65	85	38.65	81	38.65	58	38.65	32
38.68	122	38.68	97	38.68	84	38.68	52	38.68	32
38.71	110	38.71	87	38.71	71	38.71	55	38.71	37
38.74	106	38.74	111	38.74	91	38.74	48	38.74	35
38.77	104	38.77	89	38.77	71	38.77	43	38.77	38
38.8	138	38.8	81	38.8	86	38.8	58	38.8	67
38.83	93	38.83	113	38.83	84	38.83	53	38.83	68
38.86	107	38.86	78	38.86	88	38.86	55	38.86	64
38.89	119	38.89	94	38.89	82	38.89	51	38.89	60
38.92	102	38.92	79	38.92	82	38.92	68	38.92	54
38.95	87	38.95	79	38.95	55	38.95	50	38.95	43
38.98	114	38.98	108	38.98	94	38.98	56	38.98	45
39.01	106	39.01	89	39.01	76	39.01	64	39.01	35
39.04	100	39.04	100	39.04	83	39.04	53	39.04	41
39.07	106	39.07	84	39.07	77	39.07	65	39.07	36
39.1	108	39.1	82	39.1	94	39.1	72	39.1	36
39.13	109	39.13	107	39.13	72	39.13	63	39.13	36
39.16	104	39.16	80	39.16	70	39.16	69	39.16	33
39.19	100	39.19	88	39.19	86	39.19	56	39.19	34
39.22	126	39.22	68	39.22	73	39.22	65	39.22	33
39.25	110	39.25	88	39.25	82	39.25	74	39.25	32
39.28	99	39.28	81	39.28	77	39.28	53	39.28	27
39.31	105	39.31	82	39.31	77	39.31	71	39.31	29
39.34	123	39.34	86	39.34	77	39.34	48	39.34	38
39.37	113	39.37	89	39.37	75	39.37	50	39.37	25
39.4	99	39.4	81	39.4	70	39.4	42	39.4	32
39.43	104	39.43	80	39.43	79	39.43	61	39.43	32
39.46	93	39.46	82	39.46	61	39.46	64	39.46	33
39.49	104	39.49	97	39.49	54	39.49	60	39.49	44
39.52	89	39.52	59	39.52	75	39.52	46	39.52	36
39.55	80	39.55	96	39.55	67	39.55	46	39.55	28
39.58	99	39.58	77	39.58	72	39.58	50	39.58	34
39.61	104	39.61	86	39.61	69	39.61	57	39.61	40
39.64	102	39.64	76	39.64	68	39.64	53	39.64	34
39.67	100	39.67	76	39.67	90	39.67	51	39.67	28
39.7	90	39.7	77	39.7	84	39.7	49	39.7	25
39.73	100	39.73	75	39.73	58	39.73	74	39.73	37
39.76	94	39.76	71	39.76	71	39.76	48	39.76	29
39.79	101	39.79	91	39.79	86	39.79	39	39.79	24
39.82	84	39.82	69	39.82	62	39.82	68	39.82	27
39.85	101	39.85	82	39.85	68	39.85	51	39.85	37
39.88	84	39.88	79	39.88	77	39.88	55	39.88	29
39.91	103	39.91	84	39.91	71	39.91	58	39.91	39
39.94	98	39.94	95	39.94	83	39.94	42	39.94	31
39.97	88	39.97	103	39.97	74	39.97	51	39.97	39
40	80	40	101	40	77	40	51	40	28
40.03	102	40.03	95	40.03	73	40.03	57	40.03	25
40.06	86	40.06	81	40.06	79	40.06	38	40.06	21
40.09	98	40.09	83	40.09	59	40.09	50	40.09	28
40.12	86	40.12	75	40.12	79	40.12	52	40.12	36
40.15	92	40.15	95	40.15	79	40.15	56	40.15	35
40.18	85	40.18	79	40.18	69	40.18	53	40.18	24
40.21	95	40.21	74	40.21	77	40.21	48	40.21	28
40.24	100	40.24	96	40.24	66	40.24	51	40.24	32
40.27	113	40.27	79	40.27	56	40.27	40	40.27	27
40.3	87	40.3	86	40.3	71	40.3	52	40.3	33
40.33	91	40.33	67	40.33	73	40.33	59	40.33	35
40.36	115	40.36	65	40.36	65	40.36	55	40.36	37
40.39	103	40.39	84	40.39	77	40.39	43	40.39	26
40.42	97	40.42	71	40.42	80	40.42	53	40.42	38
40.45	79	40.45	90	40.45	86	40.45	46	40.45	30
40.48	92	40.48	94	40.48	91	40.48	49	40.48	32
40.51	93	40.51	87	40.51	94	40.51	57	40.51	37
40.54	95	40.54	84	40.54	77	40.54	46	40.54	31
40.57	100	40.57	78	40.57	69	40.57	40	40.57	29
40.6	106	40.6	78	40.6	77	40.6	57	40.6	37
40.63	105	40.63	70	40.63	83	40.63	59	40.63	38
40.66	78	40.66	77	40.66	80	40.66	61	40.66	32
40.69	83	40.69	77	40.69	73	40.69	57	40.69	31
40.72	91	40.72	98	40.72	63	40.72	58	40.72	41
40.75	93	40.75	79	40.75	80	40.75	48	40.75	34
40.78	110	40.78	76	40.78	74	40.78	58	40.78	32
40.81	93	40.81	87	40.81	82	40.81	51	40.81	42
40.84	94	40.84	90	40.84	77	40.84	52	40.84	26
40.87	96	40.87	81	40.87	67	40.87	54	40.87	47
40.9	115	40.9	72	40.9	67	40.9	50	40.9	37
40.93	100	40.93	64	40.93	68	40.93	50	40.93	33
40.96	82	40.96	79	40.96	93	40.96	40	40.96	28
40.99	90	40.99	89	40.99	75	40.99	62	40.99	20
41.02	82	41.02	81	41.02	43	41.02	62	41.02	36
41.05	94	41.05	84	41.05	76	41.05	48	41.05	38
41.08	80	41.08	72	41.08	75	41.08	54	41.08	34
41.11	92	41.11	64	41.11	75	41.11	44	41.11	33
41.14	82	41.14	73	41.14	73	41.14	46	41.14	33
41.17	96	41.17	86	41.17	50	41.17	49	41.17	27
41.2	110	41.2	89	41.2	77	41.2	44	41.2	28
41.23	86	41.23	86	41.23	61	41.23	61	41.23	27
41.26	107	41.26	72	41.26	82	41.26	56	41.26	23
41.29	83	41.29	67	41.29	79	41.29	55	41.29	27
41.32	99	41.32	100	41.32	71	41.32	54	41.32	20
41.35	84	41.35	66	41.35	81	41.35	46	41.35	25
41.38	115	41.38	81	41.38	66	41.38	48	41.38	36
41.41	108	41.41	83	41.41	75	41.41	36	41.41	32
41.44	104	41.44	91	41.44	64	41.44	50	41.44	35
41.47	114	41.47	104	41.47	74	41.47	49	41.47	32
41.5	108	41.5	88	41.5	79	41.5	42	41.5	29
41.53	108	41.53	94	41.53	80	41.53	37	41.53	36
41.56	96	41.56	68	41.56	87	41.56	54	41.56	35
41.59	113	41.59	95	41.59	79	41.59	52	41.59	30
41.62	98	41.62	81	41.62	81	41.62	40	41.62	30
41.65	98	41.65	67	41.65	66	41.65	49	41.65	46
41.68	122	41.68	77	41.68	77	41.68	61	41.68	32
41.71	98	41.71	86	41.71	67	41.71	47	41.71	33
41.74	112	41.74	81	41.74	69	41.74	45	41.74	31
41.77	104	41.77	83	41.77	59	41.77	43	41.77	35
41.8	94	41.8	89	41.8	83	41.8	57	41.8	28
41.83	127	41.83	75	41.83	71	41.83	54	41.83	25
41.86	111	41.86	97	41.86	80	41.86	36	41.86	29
41.89	109	41.89	81	41.89	66	41.89	52	41.89	23
41.92	102	41.92	86	41.92	78	41.92	38	41.92	41
41.95	102	41.95	83	41.95	88	41.95	41	41.95	43
41.98	103	41.98	86	41.98	88	41.98	47	41.98	35
42.01	107	42.01	84	42.01	69	42.01	41	42.01	35
42.04	92	42.04	82	42.04	74	42.04	49	42.04	37
42.07	101	42.07	85	42.07	59	42.07	52	42.07	32
42.1	107	42.1	82	42.1	67	42.1	51	42.1	41
42.13	101	42.13	93	42.13	71	42.13	44	42.13	31
42.16	86	42.16	84	42.16	80	42.16	35	42.16	26
42.19	116	42.19	75	42.19	84	42.19	51	42.19	22
42.22	94	42.22	78	42.22	62	42.22	38	42.22	30
42.25	93	42.25	92	42.25	69	42.25	52	42.25	38
42.28	95	42.28	68	42.28	75	42.28	57	42.28	28
42.31	100	42.31	74	42.31	87	42.31	50	42.31	41
42.34	101	42.34	64	42.34	63	42.34	61	42.34	35
42.37	92	42.37	58	42.37	70	42.37	51	42.37	29
42.4	84	42.4	78	42.4	79	42.4	58	42.4	34
42.43	90	42.43	71	42.43	93	42.43	55	42.43	27
42.46	90	42.46	75	42.46	88	42.46	50	42.46	41
42.49	102	42.49	79	42.49	63	42.49	49	42.49	39
42.52	80	42.52	71	42.52	73	42.52	57	42.52	46
42.55	82	42.55	97	42.55	75	42.55	61	42.55	62
42.58	105	42.58	69	42.58	70	42.58	59	42.58	52
42.61	111	42.61	89	42.61	80	42.61	57	42.61	46
42.64	106	42.64	74	42.64	72	42.64	57	42.64	58
42.67	101	42.67	64	42.67	83	42.67	64	42.67	56
42.7	92	42.7	93	42.7	66	42.7	52	42.7	58
42.73	101	42.73	75	42.73	82	42.73	50	42.73	49
42.76	98	42.76	92	42.76	83	42.76	54	42.76	54
42.79	86	42.79	85	42.79	94	42.79	50	42.79	32
42.82	101	42.82	70	42.82	72	42.82	50	42.82	27
42.85	103	42.85	71	42.85	62	42.85	49	42.85	40
42.88	102	42.88	65	42.88	86	42.88	52	42.88	22
42.91	99	42.91	78	42.91	78	42.91	62	42.91	32
42.94	82	42.94	86	42.94	59	42.94	56	42.94	27
42.97	98	42.97	78	42.97	71	42.97	51	42.97	37
43	94	43	81	43	71	43	50	43	31
43.03	91	43.03	81	43.03	63	43.03	48	43.03	42
43.06	92	43.06	98	43.06	62	43.06	58	43.06	27
43.09	99	43.09	84	43.09	87	43.09	43	43.09	40
43.12	95	43.12	88	43.12	91	43.12	55	43.12	33
43.15	117	43.15	65	43.15	69	43.15	58	43.15	29
43.18	90	43.18	86	43.18	79	43.18	39	43.18	35
43.21	107	43.21	90	43.21	73	43.21	49	43.21	30
43.24	93	43.24	92	43.24	79	43.24	55	43.24	33
43.27	102	43.27	79	43.27	74	43.27	47	43.27	35
43.3	84	43.3	76	43.3	82	43.3	42	43.3	51
43.33	87	43.33	88	43.33	76	43.33	52	43.33	37
43.36	93	43.36	85	43.36	72	43.36	59	43.36	39
43.39	121	43.39	76	43.39	76	43.39	47	43.39	31
43.42	96	43.42	81	43.42	57	43.42	58	43.42	33
43.45	87	43.45	89	43.45	66	43.45	49	43.45	31
43.48	101	43.48	92	43.48	66	43.48	61	43.48	21
43.51	98	43.51	64	43.51	78	43.51	59	43.51	33
43.54	99	43.54	80	43.54	76	43.54	42	43.54	43
43.57	103	43.57	91	43.57	64	43.57	55	43.57	36
43.6	94	43.6	89	43.6	80	43.6	46	43.6	16
43.63	89	43.63	79	43.63	72	43.63	49	43.63	39
43.66	99	43.66	86	43.66	59	43.66	52	43.66	30
43.69	91	43.69	88	43.69	89	43.69	56	43.69	42
43.72	113	43.72	86	43.72	74	43.72	49	43.72	22
43.75	103	43.75	77	43.75	79	43.75	48	43.75	30
43.78	85	43.78	76	43.78	61	43.78	59	43.78	47
43.81	105	43.81	92	43.81	78	43.81	37	43.81	37
43.84	82	43.84	82	43.84	69	43.84	43	43.84	25
43.87	80	43.87	65	43.87	69	43.87	61	43.87	40
43.9	93	43.9	85	43.9	78	43.9	52	43.9	35
43.93	97	43.93	93	43.93	57	43.93	47	43.93	28
43.96	101	43.96	76	43.96	69	43.96	60	43.96	27
43.99	101	43.99	68	43.99	66	43.99	52	43.99	29
44.02	94	44.02	77	44.02	70	44.02	53	44.02	41
44.05	93	44.05	86	44.05	66	44.05	50	44.05	30
44.08	93	44.08	61	44.08	76	44.08	52	44.08	36
44.11	112	44.11	92	44.11	68	44.11	53	44.11	40
44.14	81	44.14	83	44.14	79	44.14	63	44.14	34
44.17	94	44.17	89	44.17	63	44.17	56	44.17	39
44.2	92	44.2	81	44.2	74	44.2	45	44.2	35
44.23	94	44.23	71	44.23	87	44.23	55	44.23	31
44.26	94	44.26	70	44.26	65	44.26	59	44.26	29
44.29	109	44.29	57	44.29	79	44.29	43	44.29	36
44.32	96	44.32	66	44.32	68	44.32	43	44.32	31
44.35	113	44.35	83	44.35	73	44.35	62	44.35	41
44.38	116	44.38	76	44.38	88	44.38	55	44.38	41
44.41	85	44.41	83	44.41	79	44.41	56	44.41	40
44.44	100	44.44	90	44.44	86	44.44	66	44.44	32
44.47	72	44.47	70	44.47	88	44.47	67	44.47	38
44.5	88	44.5	76	44.5	70	44.5	50	44.5	37
44.53	90	44.53	76	44.53	78	44.53	49	44.53	41
44.56	81	44.56	84	44.56	81	44.56	49	44.56	29
44.59	82	44.59	67	44.59	79	44.59	47	44.59	31
44.62	89	44.62	81	44.62	74	44.62	61	44.62	42
44.65	83	44.65	71	44.65	79	44.65	46	44.65	36
44.68	88	44.68	84	44.68	82	44.68	54	44.68	33
44.71	90	44.71	52	44.71	62	44.71	59	44.71	50
44.74	99	44.74	57	44.74	73	44.74	36	44.74	43
44.77	85	44.77	71	44.77	75	44.77	64	44.77	42
44.8	92	44.8	71	44.8	83	44.8	59	44.8	38
44.83	81	44.83	72	44.83	83	44.83	48	44.83	50
44.86	73	44.86	78	44.86	65	44.86	60	44.86	43
44.89	85	44.89	79	44.89	89	44.89	58	44.89	47
44.92	100	44.92	64	44.92	94	44.92	56	44.92	38
44.95	76	44.95	84	44.95	71	44.95	63	44.95	46
44.98	76	44.98	67	44.98	80	44.98	66	44.98	47
45.01	85	45.01	65	45.01	83	45.01	46	45.01	43
45.04	77	45.04	76	45.04	99	45.04	55	45.04	46
45.07	77	45.07	73	45.07	86	45.07	62	45.07	40
45.1	93	45.1	90	45.1	60	45.1	70	45.1	34
45.13	89	45.13	82	45.13	69	45.13	37	45.13	40
45.16	90	45.16	82	45.16	98	45.16	59	45.16	49
45.19	81	45.19	77	45.19	82	45.19	65	45.19	36
45.22	84	45.22	70	45.22	73	45.22	55	45.22	42
45.25	96	45.25	63	45.25	80	45.25	64	45.25	50
45.28	90	45.28	71	45.28	89	45.28	61	45.28	42
45.31	84	45.31	65	45.31	87	45.31	63	45.31	32
45.34	95	45.34	54	45.34	67	45.34	55	45.34	34
45.37	83	45.37	70	45.37	79	45.37	71	45.37	47
45.4	97	45.4	65	45.4	74	45.4	56	45.4	37
45.43	107	45.43	73	45.43	71	45.43	64	45.43	37
45.46	84	45.46	83	45.46	82	45.46	67	45.46	32
45.49	92	45.49	56	45.49	79	45.49	55	45.49	25
45.52	85	45.52	74	45.52	86	45.52	51	45.52	24
45.55	91	45.55	70	45.55	77	45.55	68	45.55	48
45.58	96	45.58	82	45.58	80	45.58	64	45.58	50
45.61	81	45.61	81	45.61	82	45.61	56	45.61	37
45.64	92	45.64	61	45.64	77	45.64	55	45.64	32
45.67	85	45.67	68	45.67	82	45.67	53	45.67	41
45.7	93	45.7	82	45.7	85	45.7	64	45.7	36
45.73	92	45.73	60	45.73	68	45.73	58	45.73	45
45.76	94	45.76	77	45.76	85	45.76	44	45.76	39
45.79	93	45.79	78	45.79	71	45.79	62	45.79	35
45.82	87	45.82	85	45.82	69	45.82	60	45.82	33
45.85	104	45.85	73	45.85	75	45.85	55	45.85	42
45.88	80	45.88	58	45.88	71	45.88	59	45.88	29
45.91	90	45.91	66	45.91	74	45.91	66	45.91	36
45.94	93	45.94	58	45.94	60	45.94	48	45.94	30
45.97	111	45.97	82	45.97	74	45.97	58	45.97	34
46	73	46	70	46	75	46	58	46	29
46.03	87	46.03	65	46.03	81	46.03	57	46.03	27
46.06	96	46.06	57	46.06	71	46.06	59	46.06	35
46.09	108	46.09	76	46.09	80	46.09	42	46.09	29
46.12	75	46.12	81	46.12	72	46.12	73	46.12	39
46.15	83	46.15	82	46.15	72	46.15	57	46.15	44
46.18	100	46.18	71	46.18	61	46.18	56	46.18	41
46.21	94	46.21	73	46.21	76	46.21	58	46.21	32
46.24	65	46.24	64	46.24	65	46.24	46	46.24	48
46.27	99	46.27	77	46.27	80	46.27	67	46.27	37
46.3	100	46.3	81	46.3	67	46.3	56	46.3	34
46.33	84	46.33	56	46.33	87	46.33	58	46.33	33
46.36	86	46.36	78	46.36	73	46.36	37	46.36	27
46.39	82	46.39	76	46.39	55	46.39	45	46.39	42
46.42	90	46.42	73	46.42	76	46.42	49	46.42	32
46.45	90	46.45	70	46.45	52	46.45	46	46.45	33
46.48	100	46.48	66	46.48	70	46.48	44	46.48	29
46.51	87	46.51	73	46.51	67	46.51	45	46.51	35
46.54	74	46.54	77	46.54	82	46.54	65	46.54	37
46.57	93	46.57	86	46.57	62	46.57	47	46.57	49
46.6	81	46.6	74	46.6	79	46.6	57	46.6	44
46.63	76	46.63	62	46.63	81	46.63	68	46.63	47
46.66	94	46.66	77	46.66	61	46.66	53	46.66	45
46.69	97	46.69	65	46.69	74	46.69	54	46.69	45
46.72	85	46.72	68	46.72	70	46.72	57	46.72	47
46.75	101	46.75	79	46.75	103	46.75	60	46.75	54
46.78	98	46.78	62	46.78	89	46.78	56	46.78	48
46.81	92	46.81	67	46.81	73	46.81	62	46.81	44
46.84	77	46.84	76	46.84	76	46.84	58	46.84	46
46.87	93	46.87	55	46.87	72	46.87	51	46.87	56
46.9	90	46.9	77	46.9	80	46.9	57	46.9	60
46.93	94	46.93	66	46.93	77	46.93	58	46.93	73
46.96	102	46.96	76	46.96	91	46.96	59	46.96	94
46.99	123	46.99	62	46.99	82	46.99	58	46.99	66
47.02	85	47.02	66	47.02	66	47.02	62	47.02	78
47.05	111	47.05	72	47.05	84	47.05	50	47.05	77
47.08	112	47.08	73	47.08	70	47.08	64	47.08	83
47.11	93	47.11	74	47.11	78	47.11	74	47.11	70
47.14	90	47.14	70	47.14	76	47.14	61	47.14	53
47.17	100	47.17	65	47.17	73	47.17	62	47.17	51
47.2	102	47.2	74	47.2	86	47.2	57	47.2	50
47.23	105	47.23	69	47.23	88	47.23	70	47.23	45
47.26	120	47.26	71	47.26	71	47.26	57	47.26	41
47.29	102	47.29	68	47.29	55	47.29	66	47.29	42
47.32	99	47.32	65	47.32	64	47.32	71	47.32	48
47.35	109	47.35	73	47.35	63	47.35	54	47.35	38
47.38	93	47.38	89	47.38	67	47.38	60	47.38	37
47.41	107	47.41	70	47.41	78	47.41	66	47.41	39
47.44	91	47.44	68	47.44	73	47.44	44	47.44	37
47.47	78	47.47	60	47.47	73	47.47	66	47.47	39
47.5	88	47.5	73	47.5	81	47.5	42	47.5	35
47.53	96	47.53	57	47.53	77	47.53	53	47.53	41
47.56	97	47.56	66	47.56	80	47.56	41	47.56	42
47.59	83	47.59	64	47.59	67	47.59	47	47.59	37
47.62	88	47.62	77	47.62	62	47.62	47	47.62	30
47.65	75	47.65	64	47.65	79	47.65	61	47.65	35
47.68	90	47.68	56	47.68	63	47.68	51	47.68	33
47.71	91	47.71	76	47.71	68	47.71	44	47.71	38
47.74	98	47.74	41	47.74	82	47.74	62	47.74	30
47.77	86	47.77	75	47.77	85	47.77	46	47.77	38
47.8	84	47.8	74	47.8	65	47.8	50	47.8	40
47.83	77	47.83	85	47.83	71	47.83	51	47.83	42
47.86	83	47.86	73	47.86	75	47.86	48	47.86	70
47.89	94	47.89	64	47.89	73	47.89	46	47.89	51
47.92	90	47.92	72	47.92	71	47.92	52	47.92	54
47.95	96	47.95	75	47.95	93	47.95	53	47.95	57
47.98	76	47.98	70	47.98	80	47.98	58	47.98	61
48.01	91	48.01	57	48.01	87	48.01	66	48.01	66
48.04	95	48.04	67	48.04	87	48.04	55	48.04	58
48.07	104	48.07	67	48.07	80	48.07	56	48.07	73
48.1	98	48.1	63	48.1	84	48.1	51	48.1	52
48.13	95	48.13	77	48.13	85	48.13	44	48.13	54
48.16	95	48.16	63	48.16	71	48.16	58	48.16	58
48.19	104	48.19	84	48.19	85	48.19	68	48.19	49
48.22	97	48.22	54	48.22	76	48.22	66	48.22	47
48.25	98	48.25	65	48.25	65	48.25	51	48.25	42
48.28	96	48.28	68	48.28	95	48.28	54	48.28	29
48.31	78	48.31	65	48.31	82	48.31	57	48.31	35
48.34	89	48.34	69	48.34	77	48.34	54	48.34	35
48.37	107	48.37	75	48.37	62	48.37	57	48.37	29
48.4	87	48.4	68	48.4	65	48.4	64	48.4	15
48.43	96	48.43	69	48.43	82	48.43	51	48.43	35
48.46	95	48.46	62	48.46	64	48.46	55	48.46	30
48.49	95	48.49	62	48.49	60	48.49	51	48.49	23
48.52	81	48.52	55	48.52	50	48.52	41	48.52	45
48.55	79	48.55	72	48.55	61	48.55	34	48.55	27
48.58	91	48.58	62	48.58	56	48.58	48	48.58	32
48.61	81	48.61	69	48.61	71	48.61	40	48.61	27
48.64	79	48.64	68	48.64	70	48.64	47	48.64	34
48.67	85	48.67	64	48.67	54	48.67	47	48.67	34
48.7	95	48.7	66	48.7	72	48.7	63	48.7	23
48.73	90	48.73	70	48.73	68	48.73	51	48.73	35
48.76	72	48.76	75	48.76	54	48.76	67	48.76	33
48.79	93	48.79	72	48.79	64	48.79	50	48.79	26
48.82	81	48.82	67	48.82	65	48.82	51	48.82	31
48.85	85	48.85	60	48.85	58	48.85	42	48.85	36
48.88	104	48.88	68	48.88	66	48.88	45	48.88	30
48.91	72	48.91	61	48.91	80	48.91	46	48.91	21
48.94	92	48.94	54	48.94	64	48.94	50	48.94	33
48.97	82	48.97	55	48.97	69	48.97	44	48.97	24
49	71	49	62	49	49	49	42	49	25
49.03	84	49.03	68	49.03	67	49.03	37	49.03	25
49.06	76	49.06	58	49.06	54	49.06	48	49.06	31
49.09	75	49.09	75	49.09	55	49.09	46	49.09	29
49.12	73	49.12	59	49.12	57	49.12	52	49.12	37
49.15	75	49.15	57	49.15	60	49.15	53	49.15	37
49.18	81	49.18	67	49.18	69	49.18	44	49.18	21
49.21	81	49.21	66	49.21	56	49.21	34	49.21	24
49.24	77	49.24	52	49.24	68	49.24	36	49.24	24
49.27	66	49.27	75	49.27	56	49.27	64	49.27	24
49.3	70	49.3	56	49.3	58	49.3	39	49.3	24
49.33	81	49.33	66	49.33	58	49.33	38	49.33	26
49.36	77	49.36	55	49.36	68	49.36	56	49.36	34
49.39	64	49.39	64	49.39	54	49.39	41	49.39	32
49.42	76	49.42	52	49.42	57	49.42	43	49.42	37
49.45	73	49.45	69	49.45	47	49.45	54	49.45	26
49.48	88	49.48	54	49.48	69	49.48	45	49.48	24
49.51	88	49.51	44	49.51	73	49.51	45	49.51	33
49.54	78	49.54	58	49.54	56	49.54	36	49.54	28
49.57	73	49.57	64	49.57	59	49.57	43	49.57	15
49.6	89	49.6	38	49.6	62	49.6	49	49.6	27
49.63	76	49.63	58	49.63	64	49.63	46	49.63	40
49.66	69	49.66	56	49.66	59	49.66	49	49.66	29
49.69	63	49.69	52	49.69	62	49.69	39	49.69	30
49.72	81	49.72	59	49.72	64	49.72	48	49.72	27
49.75	77	49.75	58	49.75	56	49.75	49	49.75	34
49.78	61	49.78	69	49.78	55	49.78	37	49.78	34
49.81	73	49.81	50	49.81	71	49.81	55	49.81	28
49.84	62	49.84	53	49.84	74	49.84	47	49.84	22
49.87	69	49.87	58	49.87	69	49.87	35	49.87	31
49.9	67	49.9	71	49.9	66	49.9	48	49.9	39
49.93	68	49.93	47	49.93	56	49.93	44	49.93	36
49.96	73	49.96	69	49.96	64	49.96	33	49.96	33
49.99	58	49.99	50	49.99	54	49.99	50	49.99	26
50	73	50	64	50	64	50	35	50	33
